# Supplementary material for: Expanding Molecular Coverage in Mass Spectrometry Imaging of Microbial Systems Using Metal-Assisted Laser Desorption/Ionization
Source: Microbiol Spectr. 2021 Jul 21;9(1):10.1128/spectrum.00520-21. doi: 10.1128/spectrum.00520-21 (PMC8552643; doi:10.1128/spectrum.00520-21)
Supplement: SUPPLEMENTAL FILE 2 — Supplemental material. Download SPECTRUM00520-21_Supp_2_seq5.xlsx, XLSX file, 0.04 MB. [file spectrum00520-21_supp_2_seq5.xlsx]

## Sheet: MetA-LDI-MSI annotations
Supplemental file containing annotations found in the MetA-LDI-MSI and MALDI-MSI experiments. METASPACE, Metlin, and the BsubCyc database was used to make these putative annotations.
formula	adduct	mz	moleculeNames
C42H82NO8P	M+Na	782.567	PC(14:0/20:1(11Z)), PC(12:0/22:1(13Z)), PC(14:1(9Z)/20:0), PC(18:1(11E)/16:0), PC(16:0/18:1(6Z))
C42H80NO8P	M+Na	780.551	PC(16:1(6Z)/18:1(6Z)), PC(16:1(6Z)/18:1(9Z)), PC(18:1(9Z)/16:1(9Z)), PC(16:2(9Z,12Z)/18:0), PC(18:2(9Z,11E)/16:0), PC(18:1(11Z)/16:1(6Z))
C15H27O4P	M+H	303.172	(2E,6E)-farnesyl monophosphate, (2E,6E)-farnesyl monophosphate(2-)
C45H87NO11S	M+Na	872.589	(3'-sulfo)GalCer(d18:1(4E)/21:0)
C46H85NO16S	M+H	940.566	(3'-sulfo)LacCer(d18:1(4E)/16:1(9Z)), (3'-sulfo)LacCer(d18:1(4E)/16:1(6Z))
C31H55N3O20	M+K	828.301	(C6H8O3)-(1->3)-[D-GalNAc-(1->2)-L-Fuc-(1->4)]-D-GlcNAc-(1->3)-D-GalNAc-ol
C32H59NO3	M+Na	528.439	Cer (32:3)
C14H8O6	M+Na	295.021	1,3,6,8-tetrahydroxyanthraquinone, 1,2,5,6-tetrahydroxyanthraquinone, quinalizarin, 1,4,5,8-tetrahydroxyanthraquinone
C14H8O6	M+K	310.995	1,3,6,8-tetrahydroxyanthraquinone, 1,2,5,6-tetrahydroxyanthraquinone, quinalizarin, 1,4,5,8-tetrahydroxyanthraquinone
C44H78NO8P	M+K	818.51	1-hexadecanoyl-2-[(5Z,8Z,11Z,14Z,17Z)-icosapentaenoyl]-sn-glycero-3-phosphocholine, 1-[(9Z)-hexadecenoyl]-2-[(5Z,8Z,11Z,14Z)-eicosatetraenoyl]-sn-glycero-3-phosphocholine, 1-[(7Z)-hexadecenoyl]-2-[(5Z,8Z,11Z,14Z)-eicosatetraenoyl]-sn-glycero-3-phosphocholine
C45H81NO9	M+H	780.598	1-O-(alpha-D-galactopyranosyl)-N-(15-phenylpentadecanoyl)phytosphingosine
C44H76NO8P	M+K	816.494	1-tetradecanoyl-2-[(4Z,7Z,10Z,13Z,16Z,19Z)-docosahexaenoyl]-sn-glycero-3-phosphocholine, 1,2-di-[(9Z,12Z,15Z)-octadecatrienoyl]-sn-glycero-3-phosphocholine
C46H78NO8P	M+K	842.51	2,3-bis-O-(geranylgeranyl)-sn-glycero-3-phospho-L-serine(1-), 2,3-bis-O-(geranylgeranyl)-sn-glycero-3-phospho-L-serine, 1-(7Z-hexadecenoyl)-2-(4Z,7Z,10Z,13Z,16Z,19Z-docosahexaenoyl)-sn-glycero-3-phosphocholine
C33H62O10	M+Na	641.423	2,3-di-O-dodecanoyl-1-O-beta-D-galactopyranosyl-sn-glycerol, 1,2-didodecanoyl-3-beta-D-galactosyl-sn-glycerol
C18H26N4O2	M+H	331.213	2-{[(R)-{[4-(aminomethyl)phenyl]amino}{[(1R)-1-phenylethyl]amino}methyl]amino}ethane-1,1-diol
C38H63O6P1	M+H	647.443	3-heptaprenyl-sn-glycero-1-phosphate
C17H12O4	M+H	281.081	3-methylflavone-8-carboxylic acid
C22H22O7	M+H	399.144	5,7,3'-trihydroxy-3,5'-dimethoxy-2'-(3'-methylbut-2-enyl)flavone, deoxypodophyllotoxin
C5H8O14P3	M+H	385.92	5-phospho-Î±-D-ribose 1-diphosphate
C14H24O12	M+H	385.134	6-O-acetyl-Î±-D-glucopyranosyl-(1â†’4)-D-glucose
C6H7O24P6	M+H	649.783	a diphospho-1D-myo-inositol tetrakisphosphate
C19H35N3O5	M+H	386.265	actinonin
C30H52O25	M+K	851.243	alpha-D-Manp-(1->2)-beta-D-Manp-(1->3)-beta-D-Manp-(1->3)-alpha-L-Rhap-(1->3)-beta-D-Glcp
C30H53O29P	M+K	947.204	alpha-D-Manp6P-(1->3)-alpha-D-Manp-(1->3)-alpha-D-Manp-(1->3)-alpha-D-Manp-(1->2)-D-Manp, beta-D-Galp-(1->3)-beta-D-Galp-(1->3)-beta-D-Galp-(1->3)-beta-D-Galp6P-(1->4)-alpha-D-Manp
C12H26N8O3	M+H	331.22	Arg-Arg
C11H22N6O4	M+H	303.178	Arg-Gln
C11H22N6O4	M+Na	325.159	Arg-Gln
C17H12O5	M+H	297.076	aspulvinone E(1-), aspulvinone E
C13H21N2O10S1	M+H	398.099	bacillithiol
C28H48N4O21	M+K	815.244	beta-D-Galp-(1->4)-beta-D-Glcp-(1->6)-[beta-D-Glcp-(1->4)]-beta-D-GlcpNAcOCH2CH2N3
C32H54N4O21	M+K	869.291	beta-D-GalpNAc-(1->4)-beta-D-GlcpNAc-(1->3)-beta-D-GalpNAc-(1->4)-beta-D-GlcpNAc, beta-D-GlcpNAc-(1->3)-[beta-D-GlcpNAc-(1->4)]-[beta-D-GlcpNAc-(1->6)]-D-GlcpNAc
C36H62O30	M+K	1013.3	beta-D-Glcp-(1->3)-[alpha-D-Manp-(1->2)]-beta-D-Manp-(1->3)-beta-D-Manp-(1->3)-alpha-L-Rhap-(1->3)-beta-D-Glcp
C24H42O6S	M+H	459.277	callysponginol sulfonic acid A, callysponginol sulfate A(1-)
C52H101N3O13P2	M+K	1076.64	CDP-2,3-bis-(O-phytanyl)-sn-glycerol(2-), CDP-2,3-bis-(O-phytanyl)-sn-glycerol
C36H34N4O8	M+H	651.245	coproporphyrin III, coproporphyrin I
C19H12O7	M+H	353.066	coumestrol diacetate, daphnoretin
C20H42O11	M+H	459.28	decaethylene glycol
C20H19O7	M+Na	394.102	dehydrodiconiferyl acid
C20H16O8	M+H	385.092	dehydrodiconiferyl acid carboxylate
C36H55N10O18S	M+K	986.305	desferrialbomycin delta1(3-)
C41H76O5	M+Na	671.558	DG (38:2)
C32H62O5	M+Na	549.449	DG(13:0/16:0/0:0), DG(12:0/17:0/0:0)
C36H70O5	M+Na	605.512	DG(13:0/20:0/0:0), DG(14:0/19:0/0:0), DG(15:0/18:0/0:0), DG(16:0/17:0/0:0), DG(12:0/21:0/0:0)
C29H56O5	M+Na	507.402	DG(14:0/12:0/0:0)
C35H68O5	M+Na	591.496	DG(14:0/18:0/0:0), DG(18:0/14:0/0:0), DG(16:0/0:0/16:0), DG(15:0/17:0/0:0), DG(13:0/19:0/0:0), DG(12:0/20:0/0:0), DG(16:0/16:0/0:0), DIPALMITOYLGLYCEROL
C35H62O5	M+H	563.467	DG(14:1(9Z)/18:2(9Z,12Z)/0:0), DG(14:0/18:3(6Z,9Z,12Z)/0:0), DG(18:2(9Z,12Z)/14:1(9Z)/0:0), DG(18:3(6Z,9Z,12Z)/14:0/0:0), DG(18:3(9Z,12Z,15Z)/14:0/0:0), DG(14:0/18:3(9Z,12Z,15Z)/0:0)
C34H64O5	M+Na	575.465	DG(15:0/16:1(9Z)/0:0)
C36H64O5	M+H	577.483	DG(15:0/18:3(9Z,12Z,15Z)/0:0)
C38H68O5	M+H	605.514	DG(15:0/20:3(8Z,11Z,14Z)/0:0)
C33H64O5	M+Na	563.465	DG(16:0/14:0/0:0), DG(13:0/17:0/0:0), DG(15:0/15:0/0:0), DG(14:0/16:0/0:0), DG(12:0/18:0/0:0)
C37H70O5	M+H	595.53	DG(16:0/18:1(9Z)/0:0)
C35H64O5	M+H	564.475	DG(16:1(9Z)/16:1(9Z)/0:0)
C35H64O5	M+Na	587.465	DG(16:1(9Z)/16:1(9Z)/0:0)
C37H73O5	M+H	597.545	DG(18:0/16:0/0:0)
C39H68O5	M+H	617.514	DG(18:2(9Z,12Z)/18:2(9Z,12Z)/0:0)
C37H60O5	M+K	623.407	DG(22:6(4Z,7Z,10Z,13Z,16Z,19Z)/12:0/0:0), DG(18:4(6Z,9Z,12Z,15Z)/16:2(9Z,12Z)/0:0), DG(0:0/22:6(4Z,7Z,10Z,13Z,16Z,19Z)/12:0), DG(20:5(5Z,8Z,11Z,14Z,17Z)/0:0/14:1(9Z)), DG(0:0/18:4(6Z,9Z,12Z,15Z)/16:2(9Z,12Z)), DG(0:0/20:5(5Z,8Z,11Z,14Z,17Z)/14:1(9Z)), DG(0:0/12:0/22:6(4Z,7Z,10Z,13Z,16Z,19Z)), DG(0:0/14:1(9Z)/20:5(5Z,8Z,11Z,14Z,17Z)), DG(20:5(5Z,8Z,11Z,14Z,17Z)/14:1(9Z)/0:0), DG(14:1(9Z)/0:0/20:5(…
C33H64O4	M+Na	547.47	DG(P-14:0/16:0/0:0), DG(O-18:1(9Z)/12:0/0:0), DG(P-16:0/14:0/0:0), DG(P-13:0/17:0/0:0), DG(O-14:0/0:0/16:1(9Z)), DG(P-15:0/15:0/0:0), DG(O-16:0/0:0/14:1(9Z)), DG(O-16:0/14:1(9Z)/0:0), DG(P-15:0/15:0/0:0), DG(O-18:1(9Z)/0:0/12:0), DG(O-14:0/16:1(6Z)/0:0), DG(P-18:0/12:0/0:0), DG(O-18:1(13Z)/12:0/0:0), DG(P-17:0/13:0/0:0), DG(P-13:0/17:0/0:0), DG(P-17:0/13:0/0:0), DG(O-14:0/0:0/16:1(6Z)), DG(O-14:0…
C51H84O15	M+Na	959.57	DGDG(20:3(8Z,11Z,14Z)/16:3(7Z,10Z,13Z)), DGDG(18:2(9Z,12Z)/18:4(6Z,9Z,12Z,15Z)), DGDG(18:4(6Z,9Z,12Z,15Z)/18:2(9Z,12Z)), DGDG(18:3(9Z,12Z,15Z)/18:3(9Z,12Z,15Z)), DGDG(16:3(7Z,10Z,13Z)/20:3(8Z,11Z,14Z))
C9H11N2O11P2	M+H	385.991	dUDP
C44H48N2O9S2	M+K	851.243	DY-776(1-)
C46H50N2O18	M+K	957.269	emarginatine F
C13H8O4	M+H	229.05	euxanthone
C43H85NO8	M+K	782.591	GalCer(d18:0/19:0), GlcCer(d18:0/19:0)
C20H12O7	M+H	365.066	gallein
C22H41NO8	M+H	448.29	GlcCer(d14:1(4E)/2:0)
C43H83NO8	M+K	780.575	GlcCer(d18:1(4E)/19:0), GlcCer(d15:1(4E)/22:0), GlcCer(d20:1(4E)/17:0), GlcCer(d20:1(4E)/17:0), GlcCer(d16:1(4E)/21:0), GlcCer(iso-d17:1(4E)/20:0), GlcCer(d14:1(4E)/23:0), GalCer(d18:1(4E)/19:0)
C28H55NO9	M+Na	572.377	GlcCer(t18:0/4:0)
C14H19NO9S2	M+H	410.057	glucotropeolin(1-), glucotropeolin
C20H30N6O12S2	M+K	649.099	glutathione disulfide
C47H50N2O18	M+K	969.269	hyponine D
C12H25N5O3	M+H	288.203	Ile-Arg, Arg-Leu, Arg-Ile, Leu-Arg
C20H24O6	M+K	399.12	lariciresinol
C24H45O9P	M+Na	531.57	LysoPG(18:0)
C24H46O9P	M+Na	532.58	LysoPG(18:1)
C26H48NO7P	M+Na	540.624	LysoPG(18:3(9Z,12Z,15Z))
C13H8O5	M+H	245.044	mesuaxanthone B, 1,2,5-trihydroxyxanthone, gentisein, 1,3,5-trihydroxyxanthone
C43H80O10	M+H	756.575	MGDG(16:0/18:1(9Z))
C43H78O10	M+H	755.567	MGDG(16:0/18:2(9Z,12Z))
C47H84O10	M+Na	831.596	MGDG(18:0/20:3(8Z,11Z,14Z)), MGDG(20:3(8Z,11Z,14Z)/18:0)
C45H82O10	M+Na	805.58	MGDG(18:1(9Z)/18:1(9Z))
C45H78O10	M+H	778.559	MGDG(18:2(9Z,12Z)/18:2(9Z,12Z))
C43H70O10	M+H	747.504	MGDG(18:3(9Z,12Z,15Z)/16:3(7Z,10Z,13Z))
C49H82O10	M+H	831.598	MGDG(20:3(8Z,11Z,14Z)/20:3(8Z,11Z,14Z))
C43H83NO9	M+Na	780.596	N-2-(hydroxyicosanoyl)-1-O-beta-D-glucosyl-15-methylhexadecasphing-4-enine
C45H84NO9P	M+K	852.552	NAPE (16:0/18:2(9Z,12Z)/6:0), PS(P-18:2(9Z,12Z)/21:0), PS(P-17:0/22:2(13Z,16Z)), PS(O-17:0/22:3(10Z,13Z,16Z))
C12H8O4	M+H	217.05	naphthalene-2,6-dicarboxylic acid, 5-methoxypsoralen, methoxsalen
C45H84NO9P	M+K	852.552	N-caproyl-1-palmitoyl-2-linoleoyl-sn-glycero-3-phosphoethanolamine, N-caproyl-1-palmitoyl-2-linoleoyl-sn-glycero-3-phosphoethanolamine(1-)
C35H59O7P	M+H	623.407	PA(0:0/32:6(14Z,17Z,20Z,23Z,26Z,29Z)), PA(32:6(14Z,17Z,20Z,23Z,26Z,29Z)/0:0)
C37H67O8P	M+Na	693.447	PA(14:0/20:3(8Z,11Z,14Z))
C37H65O8P	M+Na	691.431	PA(14:1(9Z)/20:3(8Z,11Z,14Z))
C39H71O8P	M+Na	721.478	PA(14:1(9Z)/22:2(13Z,16Z))
C37H71O8P	M+Na	697.478	PA(16:0/18:1(11Z))
C37H69O8P	M+Na	695.462	PA(16:0/18:2(9Z,12Z))
C39H69O8P	M+Na	719.462	PA(16:0/20:4(5Z,8Z,11Z,14Z))
C49H95O8P	M+H	843.684	PA(16:1(9Z)/30:0), PA(18:1(11Z)/28:0), PA(28:0/18:1(9Z)), PA(28:0/18:1(11Z)), PA(16:1(6Z)/30:0), PA(20:0/26:1(17Z)), PA(30:0/16:1(9Z)), PA(28:0/18:1(11E)), PA(30:0/16:1(6Z)), PA(26:0/20:1(11Z)), PA(28:0/18:1(6Z)), PA(22:0/24:1(15Z)), PA(26:1(17Z)/20:0), PA(18:1(11E)/28:0), PA(18:1(6Z)/28:0), PA(24:0/22:1(13Z)), PA(20:1(11Z)/26:0), PA(24:1(15Z)/22:0), PA(22:1(13Z)/24:0), PA(18:1(9Z)/28:0)
C39H73O8P	M+H	701.512	PA(18:0/18:2(9Z,12Z))
C43H85O8P	M+H	761.606	PA(18:0/22:0)
C43H83O8P	M+Na	781.572	PA(18:0/22:1(11Z))
C43H81O8P	M+Na	779.561	PA(18:0/22:2(13Z,16Z))
C49H91O8P	M+H	839.652	PA(18:3(6Z,9Z,12Z)/28:0), PA(24:0/22:3(10Z,13Z,16Z)), PA(26:0/20:3(8Z,11Z,14Z)), PA(20:3(8Z,11Z,14Z)/26:0), PA(28:0/18:3(9Z,12Z,15Z)), PA(20:2(11Z,14Z)/26:1(17Z)), PA(22:3(10Z,13Z,16Z)/24:0), PA(24:1(15Z)/22:2(13Z,16Z)), PA(28:0/18:3(6Z,9Z,12Z)), PA(18:3(9Z,12Z,15Z)/28:0), PA(20:3(11Z,14Z,17Z)/26:0), PA(26:0/20:3(11Z,14Z,17Z)), PA(22:2(13Z,16Z)/24:1(15Z)), PA(26:1(17Z)/20:2(11Z,14Z))
C47H93O8P	M+Na	839.65	PA(22:0/22:0), PA(28:0/16:0), PA(30:0/14:0), PA(16:0/28:0), PA(20:0/24:0), PA(14:0/30:0), PA(24:0/20:0), PA(18:0/26:0), PA(26:0/18:0)
C49H87O8P	M+K	873.577	PA(24:4(9Z,12Z,15Z,18Z)/22:1(13Z)), PA(32:5(17Z,20Z,23Z,26Z,29Z)/14:0), PA(28:4(13Z,16Z,19Z,22Z)/18:1(11Z)), PA(36:5(18Z,21Z,24Z,27Z,30Z)/10:0), PA(22:5(7Z,10Z,13Z,16Z,19Z)/24:0), PA(28:4(13Z,16Z,19Z,22Z)/18:1(11E)), PA(30:4(15Z,18Z,21Z,24Z)/16:1(9Z)), PA(20:5(5Z,8Z,11Z,14Z,17Z)/26:0), PA(30:5(12Z,15Z,18Z,21Z,24Z)/16:0), PA(18:0/28:5(13Z,16Z,19Z,22Z,25Z)), PA(22:0/24:5(9Z,12Z,15Z,18Z,21Z)), PA(10…
C49H85O8P	M+K	871.561	PA(24:4(9Z,12Z,15Z,18Z)/22:2(13Z,16Z)), PA(20:0/26:6(8Z,11Z,14Z,17Z,20Z,23Z)), PA(28:5(13Z,16Z,19Z,22Z,25Z)/18:1(9Z)), PA(16:2(9Z,12Z)/30:4(15Z,18Z,21Z,24Z)), PA(30:6(12Z,15Z,18Z,21Z,24Z,27Z)/16:0), PA(22:5(4Z,7Z,10Z,13Z,16Z)/24:1(15Z)), PA(24:1(15Z)/22:5(4Z,7Z,10Z,13Z,16Z)), PA(32:6(14Z,17Z,20Z,23Z,26Z,29Z)/14:0), PA(28:4(13Z,16Z,19Z,22Z)/18:2(9Z,12Z)), PA(20:1(11Z)/26:5(11Z,14Z,17Z,20Z,23Z)), P…
C49H93O8P	M+H	841.668	PA(28:0/18:2(9Z,11E)), PA(18:2(9Z,12Z)/28:0), PA(18:2(9Z,11E)/28:0), PA(24:1(15Z)/22:1(13Z)), PA(16:2(9Z,12Z)/30:0), PA(28:0/18:2(9Z,12Z)), PA(26:0/20:2(11Z,14Z)), PA(22:2(13Z,16Z)/24:0), PA(20:1(11Z)/26:1(17Z)), PA(26:1(17Z)/20:1(11Z)), PA(20:2(11Z,14Z)/26:0), PA(30:0/16:2(9Z,12Z)), PA(24:0/22:2(13Z,16Z)), PA(22:1(13Z)/24:1(15Z))
C53H93O8P	M+H	889.668	PA(32:5(17Z,20Z,23Z,26Z,29Z)/18:1(11E)), PA(30:5(15Z,18Z,21Z,24Z,27Z)/20:1(11Z)), PA(18:1(11Z)/32:5(17Z,20Z,23Z,26Z,29Z)), PA(16:0/34:6(16Z,19Z,22Z,25Z,28Z,31Z)), PA(36:5(21Z,24Z,27Z,30Z,33Z)/14:1(9Z)), PA(22:1(13Z)/28:5(13Z,16Z,19Z,22Z,25Z)), PA(20:0/30:6(12Z,15Z,18Z,21Z,24Z,27Z)), PA(22:0/28:6(10Z,13Z,16Z,19Z,22Z,25Z)), PA(26:5(8Z,11Z,14Z,17Z,20Z)/24:1(15Z)), PA(24:6(6Z,9Z,12Z,15Z,18Z,21Z)/26:0…
C35H61O8P	M+H	641.418	PA(4:0/28:4(13Z,16Z,19Z,22Z)), PA(18:3(9Z,12Z,15Z)/14:1(9Z)), PA(30:4(15Z,18Z,21Z,24Z)/2:0), PA(12:0/20:4(8Z,11Z,14Z,17Z)), PA(16:2(9Z,12Z)/16:2(9Z,12Z)), PA(14:1(9Z)/18:3(6Z,9Z,12Z)), PA(28:4(13Z,16Z,19Z,22Z)/4:0), PA(12:0/20:4(5Z,8Z,11Z,14Z)), PA(10:0/22:4(7Z,10Z,13Z,16Z)), PA(18:4(6Z,9Z,12Z,15Z)/14:0), PA(6:0/26:4(11Z,14Z,17Z,20Z)), PA(14:1(9Z)/18:3(9Z,12Z,15Z)), PA(22:4(7Z,10Z,13Z,16Z)/10:0),…
C19H24N2O	M+H	297.196	palonosetron(1+), palonosetron, 1,2-dehydrogeissoschizoline, 17-yohimbol, 17alpha-yohimbol, 17beta-yohimbol
C24H50NO7P	M+H	496.34	PC(0:0/16:0)
C24H48NO7P	M+H	494.324	PC(0:0/16:1(9Z)), PE(P-16:0/3:0), PC(16:1(6Z)/0:0), PC(0:0/16:1(6Z)), PC(P-14:0/2:0), PE(P-17:0/2:0), PE(P-15:0/4:0), PC(P-13:0/3:0), PC(16:1(9Z)/0:0), PE(P-13:0/6:0)
C26H54NO7P	M+H	524.371	PC(0:0/18:0)
C26H52NO7P	M+H	522.355	PC(0:0/18:1(11Z)), PC(0:0/18:1(11E))
C28H48NO7P	M+H	542.324	PC(0:0/20:5(5Z,8Z,11Z,14Z,17Z)), PC(20:5(5Z,8Z,11Z,14Z,17Z)/0:0)
C44H74NO8P	M+H	776.522	PC(18:3(9Z,12Z,15Z)/18:4(6Z,9Z,12Z,15Z)), PC(18:4(6Z,9Z,12Z,15Z)/18:3(9Z,12Z,15Z)), PC(18:3(6Z,9Z,12Z)/18:4(6Z,9Z,12Z,15Z)), PC(18:4(6Z,9Z,12Z,15Z)/18:3(6Z,9Z,12Z)), PC(16:2(9Z,12Z)/20:5(5Z,8Z,11Z,14Z,17Z)), PC(20:5(5Z,8Z,11Z,14Z,17Z)/16:2(9Z,12Z)), PC(22:6(4Z,7Z,10Z,13Z,16Z,19Z)/14:1(9Z)), PC(14:1(9Z)/22:6(4Z,7Z,10Z,13Z,16Z,19Z))
C44H72NO8P	M+H	774.507	PC(18:4(6Z,9Z,12Z,15Z)/18:4(6Z,9Z,12Z,15Z))
C46H78NO8P	M+H	804.554	PC(18:4(6Z,9Z,12Z,15Z)/20:3(8Z,11Z,14Z)), PC(22:5(7Z,10Z,13Z,16Z,19Z)/16:2(9Z,12Z)), PC(16:1(6Z)/22:6(4Z,7Z,10Z,13Z,16Z,19Z)), PC(20:5(5Z,8Z,11Z,14Z,17Z)/18:2(9Z,11E)), PC(16:1(9Z)/22:6(4Z,7Z,10Z,13Z,16Z,19Z)), PC(22:6(4Z,7Z,10Z,13Z,16Z,19Z)/16:1(6Z)), PC(24:6(6Z,9Z,12Z,15Z,18Z,21Z)/14:1(9Z)), PC(22:5(4Z,7Z,10Z,13Z,16Z)/16:2(9Z,12Z)), PC(16:2(9Z,12Z)/22:5(4Z,7Z,10Z,13Z,16Z)), PC(20:3(11Z,14Z,17Z)…
C48H80NO8P	M+Na	852.551	PC(18:4(6Z,9Z,12Z,15Z)/22:4(7Z,10Z,13Z,16Z)), PC(22:6(4Z,7Z,10Z,13Z,16Z,19Z)/18:2(9Z,12Z)), PC(22:6(4Z,7Z,10Z,13Z,16Z,19Z)/18:2(9Z,11E)), PC(16:2(9Z,12Z)/24:6(6Z,9Z,12Z,15Z,18Z,21Z)), PC(20:4(8Z,11Z,14Z,17Z)/20:4(8Z,11Z,14Z,17Z)), PC(18:2(9Z,12Z)/22:6(4Z,7Z,10Z,13Z,16Z,19Z)), PC(20:3(8Z,11Z,14Z)/20:5(5Z,8Z,11Z,14Z,17Z)), PC(22:5(4Z,7Z,10Z,13Z,16Z)/18:3(6Z,9Z,12Z)), PC(20:5(5Z,8Z,11Z,14Z,17Z)/20:3…
C18H36NO8P	M+H	426.225	PC(2:0/8:0), PC(8:0/2:0), PC(4:0/6:0), PE(10:0/3:0), PC(6:0/4:0), PE(3:0/10:0)
C46H76NO8P	M+H	802.538	PC(20:5(5Z,8Z,11Z,14Z,17Z)/18:3(9Z,12Z,15Z)), PC(16:2(9Z,12Z)/22:6(4Z,7Z,10Z,13Z,16Z,19Z)), PC(20:4(8Z,11Z,14Z,17Z)/18:4(6Z,9Z,12Z,15Z)), PC(18:4(6Z,9Z,12Z,15Z)/20:4(8Z,11Z,14Z,17Z)), PC(20:5(5Z,8Z,11Z,14Z,17Z)/18:3(6Z,9Z,12Z)), PC(20:4(5Z,8Z,11Z,14Z)/18:4(6Z,9Z,12Z,15Z)), PC(18:4(6Z,9Z,12Z,15Z)/20:4(5Z,8Z,11Z,14Z)), PC(22:6(4Z,7Z,10Z,13Z,16Z,19Z)/16:2(9Z,12Z)), PC(18:3(9Z,12Z,15Z)/20:5(5Z,8Z,11Z…
C50H78NO8P	M+H	852.554	PC(20:5(5Z,8Z,11Z,14Z,17Z)/22:6(4Z,7Z,10Z,13Z,16Z,19Z)), PC(22:6(4Z,7Z,10Z,13Z,16Z,19Z)/20:5(5Z,8Z,11Z,14Z,17Z))
C40H80NO8P	M+Na	756.551	PC(28:0/4:0), PE(18:0/17:0), PE(20:0/15:0), PC(14:0/18:0), PE(20:0/15:0), PE(15:0/20:0), PC(17:0/15:0), PC(15:0/17:0), PC(4:0/28:0), PE(14:0/21:0), PE(13:0/22:0), PC(19:0/13:0), PC(17:0/15:0), PC(16:0/16:0), PE(13:0/22:0), PE(17:0/18:0), PC(15:0/17:0), PC(10:0/22:0), PC(13:0/19:0), PC(8:0/24:0), PC(19:0/13:0), PC(22:0/10:0), PC(17:0/15:0), PC(24:0/8:0), PE(22:0/13:0), PC(26:0/6:0), PC(12:0/20:0),…
C58H104NO8P	M+H	974.757	PC(34:4(19Z,22Z,25Z,28Z)/16:2(9Z,12Z))
C46H88NO8P	M+H	814.632	PC(38:2)
C17H34NO8P	M+H	412.209	PC(6:0/3:0), PE(8:0/4:0), PE(10:0/2:0), PC(3:0/6:0), PE(4:0/8:0), PE(2:0/10:0), PE(6:0/6:0)
C44H80NO8P	M+H	782.569	PC(8:0/28:4(13Z,16Z,19Z,22Z)), PC(18:3(6Z,9Z,12Z)/18:1(11Z)), PC(16:1(9Z)/20:3(11Z,14Z,17Z)), PC(22:3(10Z,13Z,16Z)/14:1(9Z)), PE(3:0/36:4(21Z,24Z,27Z,30Z)), PC(18:1(6Z)/18:3(6Z,9Z,12Z)), PC(18:0/18:4(6Z,9Z,12Z,15Z)), PE(17:0/22:4(7Z,10Z,13Z,16Z)), PC(18:2(9Z,11E)/18:2(9Z,12Z)), PC(10:0/26:4(11Z,14Z,17Z,20Z)), PC(18:2(9Z,12Z)/18:2(9Z,12Z)), PE(19:0/20:4(5Z,8Z,11Z,14Z)), PE(24:4(9Z,12Z,15Z,18Z)/15:…
C28H52NO7P	M+Na	568.337	PC(P-18:2(9Z,12Z)/2:0), PC(20:3(8Z,11Z,14Z)/0:0), PC(20:3(11Z,14Z,17Z)/0:0), PC(0:0/20:3(8Z,11Z,14Z)), PC(0:0/20:3(11Z,14Z,17Z))
C21H42NO7P	M+H	452.277	PE(0:0/16:1)
C23H46NO7P	M+H	480.308	PE(0:0/18:1(11Z)), PE(0:0/18:1(11E))
C24H50NO7P	M+H	496.34	PE(0:0/19:0), PE(O-17:0/2:0), PE(O-15:0/4:0), PC(O-13:0/3:0), PC(0:0/16:0), PC(16:0/0:0), PE(O-16:0/3:0), PE(O-13:0/6:0), PC(O-14:0/2:0), PE(19:0/0:0)
C40H72NO8P	M+H	726.507	PE(15:0/20:4(5Z,8Z,11Z,14Z)), PE(32:4(17Z,20Z,23Z,26Z)/3:0), PC(14:0/18:4(6Z,9Z,12Z,15Z)), PC(8:0/24:4(9Z,12Z,15Z,18Z)), PC(20:4(5Z,8Z,11Z,14Z)/12:0), PC(2:0/30:4(15Z,18Z,21Z,24Z)), PE(18:4(6Z,9Z,12Z,15Z)/17:0), PC(10:0/22:4(7Z,10Z,13Z,16Z)), PC(18:4(6Z,9Z,12Z,15Z)/14:0), PC(16:2(9Z,12Z)/16:2(9Z,12Z)), PE(17:0/18:4(6Z,9Z,12Z,15Z)), PE(20:4(5Z,8Z,11Z,14Z)/15:0), PE(13:0/22:4(7Z,10Z,13Z,16Z)), PC(1…
C44H76NO8P	M+H	778.538	PE(15:0/24:6(6Z,9Z,12Z,15Z,18Z,21Z)), PC(20:5(5Z,8Z,11Z,14Z,17Z)/16:1(9Z)), PC(32:6(14Z,17Z,20Z,23Z,26Z,29Z)/4:0), PE(26:6(8Z,11Z,14Z,17Z,20Z,23Z)/13:0), PE(22:6(4Z,7Z,10Z,13Z,16Z,19Z)/17:0), PC(12:0/24:6(6Z,9Z,12Z,15Z,18Z,21Z)), PC(14:1(9Z)/22:5(4Z,7Z,10Z,13Z,16Z)), PC(18:3(9Z,12Z,15Z)/18:3(6Z,9Z,12Z)), PE(24:6(6Z,9Z,12Z,15Z,18Z,21Z)/15:0), PE(22:6(4Z,7Z,10Z,13Z,16Z,19Z)/17:0), PE(17:0/22:6(4Z,7…
C42H78NO8P	M+H	756.554	PE(20:3(8Z,11Z,14Z)/17:0), PE(17:0/20:3(8Z,11Z,14Z)), PE(17:0/20:3(11Z,14Z,17Z)), PC(16:2(9Z,12Z)/18:1(11E)), PC(18:1(6Z)/16:2(9Z,12Z)), PE(20:3(11Z,14Z,17Z)/17:0), PC(18:3(9Z,12Z,15Z)/16:0), PE(20:3(8Z,11Z,14Z)/17:0), PC(16:2(9Z,12Z)/18:1(11Z)), PC(18:3(6Z,9Z,12Z)/16:0), PC(18:1(11Z)/16:2(9Z,12Z)), PE(20:3(11Z,14Z,17Z)/17:0), PE(22:3(10Z,13Z,16Z)/15:0), PC(18:1(9Z)/16:2(9Z,12Z)), PC(16:1(9Z)/18:…
C40H74NO8P	M+H	728.522	PE(22:3(10Z,13Z,16Z)/13:0), PE(15:0/20:3(8Z,11Z,14Z)), PE(17:0/18:3(6Z,9Z,12Z)), PC(20:3(11Z,14Z,17Z)/12:0), PE(13:0/22:3(10Z,13Z,16Z)), PC(12:0/20:3(11Z,14Z,17Z)), PC(16:2(9Z,12Z)/16:1(9Z)), PE(18:3(9Z,12Z,15Z)/17:0), PC(12:0/20:3(8Z,11Z,14Z)), PC(14:1(9Z)/18:2(9Z,11E)), PE(18:3(9Z,12Z,15Z)/17:0), PC(16:2(9Z,12Z)/16:1(6Z)), PC(22:3(10Z,13Z,16Z)/10:0), PE(17:0/18:3(6Z,9Z,12Z)), PE(15:0/20:3(11Z,1…
C42H76NO8P	M+H	754.538	PE(24:4(9Z,12Z,15Z,18Z)/13:0), PC(10:0/24:4(9Z,12Z,15Z,18Z)), PE(22:4(7Z,10Z,13Z,16Z)/15:0), PE(34:4(19Z,22Z,25Z,28Z)/3:0), PC(14:0/20:4(5Z,8Z,11Z,14Z)), PE(20:4(8Z,11Z,14Z,17Z)/17:0), PE(3:0/34:4(19Z,22Z,25Z,28Z)), PC(8:0/26:4(11Z,14Z,17Z,20Z)), PE(17:0/20:4(5Z,8Z,11Z,14Z)), PE(22:4(7Z,10Z,13Z,16Z)/15:0), PC(18:2(9Z,12Z)/16:2(9Z,12Z)), PC(16:1(6Z)/18:3(6Z,9Z,12Z)), PC(20:3(11Z,14Z,17Z)/14:1(9Z))…
C44H78NO8P	M+H	780.554	PE(24:5(9Z,12Z,15Z,18Z,21Z)/15:0), PE(17:0/22:5(4Z,7Z,10Z,13Z,16Z)), PE(15:0/24:5(9Z,12Z,15Z,18Z,21Z)), PC(20:4(8Z,11Z,14Z,17Z)/16:1(6Z)), PC(18:4(6Z,9Z,12Z,15Z)/18:1(9Z)), PC(12:0/24:5(6Z,9Z,12Z,15Z,18Z)), PE(13:0/26:5(8Z,11Z,14Z,17Z,20Z)), PE(22:5(7Z,10Z,13Z,16Z,19Z)/17:0), PC(16:1(6Z)/20:4(8Z,11Z,14Z,17Z)), PE(3:0/36:5(21Z,24Z,27Z,30Z,33Z)), PE(17:0/22:5(4Z,7Z,10Z,13Z,16Z)), PC(18:3(9Z,12Z,15Z…
C44H78NO8P	M+Na	802.536	PE(24:5(9Z,12Z,15Z,18Z,21Z)/15:0), PE(17:0/22:5(4Z,7Z,10Z,13Z,16Z)), PE(15:0/24:5(9Z,12Z,15Z,18Z,21Z)), PC(20:4(8Z,11Z,14Z,17Z)/16:1(6Z)), PC(18:4(6Z,9Z,12Z,15Z)/18:1(9Z)), PC(12:0/24:5(6Z,9Z,12Z,15Z,18Z)), PE(13:0/26:5(8Z,11Z,14Z,17Z,20Z)), PE(22:5(7Z,10Z,13Z,16Z,19Z)/17:0), PC(16:1(6Z)/20:4(8Z,11Z,14Z,17Z)), PE(3:0/36:5(21Z,24Z,27Z,30Z,33Z)), PE(17:0/22:5(4Z,7Z,10Z,13Z,16Z)), PC(18:3(9Z,12Z,15Z…
C41H80NO8P	M+Na	768.551	PE(36:1)
C41H78NO8P	M+H	744.554	PE(36:2)
C45H86NO8P	M+Na	822.598	PE(40:2)
C47H90NO8P	M+Na	850.63	PE(42:2)
C21H42NO8P	M+H	468.272	PE(8:0/8:0)
C22H46NO7P	M+H	468.308	PE(O-15:0/2:0), PE(0:0/17:0), PE(O-13:0/4:0), PC(14:0/0:0), 1-O-dodecyl-2-acetyl-sn-glycero-3-phosphocholine, PE(17:0/0:0), PE(O-14:0/3:0), PE(17:0/0:0), PC(0:0/14:0), PE(0:0/17:0)
C26H50NO7P	M+H	520.34	PE(P-18:1(11Z)/3:0), PC(0:0/18:2(9Z,11E)), PE(P-18:1(9Z)/3:0), PC(18:2(9Z,12Z)/0:0), PC(18:2(9Z,11E)/0:0), PE(O-18:2(9Z,12Z)/3:0), PC(0:0/18:2(9Z,12Z)), PE(P-18:1(13Z)/3:0)
C43H72NO7P	M+Na	768.494	PE(P-18:2(9Z,12Z)/20:5(5Z,8Z,11Z,14Z,17Z))
C45H76NO7P	M+Na	796.525	PE(P-18:2(9Z,12Z)/22:5(7Z,10Z,13Z,16Z,19Z)), PE(P-18:1(13Z)/22:6(4Z,7Z,10Z,13Z,16Z,19Z)), PE(O-18:2(9Z,12Z)/22:6(4Z,7Z,10Z,13Z,16Z,19Z)), PE(P-18:2(9Z,12Z)/22:5(4Z,7Z,10Z,13Z,16Z)), PE(P-18:1(11Z)/22:6(4Z,7Z,10Z,13Z,16Z,19Z)), PE(P-18:1(9Z)/22:6(4Z,7Z,10Z,13Z,16Z,19Z))
C45H74NO7P	M+Na	794.509	PE(P-18:2(9Z,12Z)/22:6(4Z,7Z,10Z,13Z,16Z,19Z))
C48H87N2O7P	M+K	873.588	PE-Cer(t18:0/28:6(10Z,13Z,16Z,19Z,22Z,25Z)), PE-Cer(d20:1(4E)/26:6(8Z,11Z,14Z,17Z,20Z,23Z)), SM(iso-t17:0/26:6(8Z,11Z,14Z,17Z,20Z,23Z))
C12H26O6	M+Na	289.162	pentaglyme
C36H67O10P	M+Na	713.466	PG(12:0/18:2(9Z,12Z))
C36H65O10P	M+H	689.439	PG(12:0/18:3(6Z,9Z,12Z))
C36H63O10P	M+H	687.423	PG(12:0/18:4(6Z,9Z,12Z,15Z))
C38H73O10P	M+Na	743.483	PG(12:0/20:1(11Z))
C38H71O10P	M+Na	741.468	PG(12:0/20:2(11Z,14Z))
C40H77O10P	M+Na	771.515	PG(12:0/22:1(11Z))
C40H75O10P	M+H	747.517	PG(12:0/22:2(13Z,16Z))
C40H71O10P	M+H	743.486	PG(12:0/22:4(7Z,10Z,13Z,16Z))
C36H71O10P	M+H	695.486	PG(14:0/16:0)
C46H89O10P	M+K	871.582	PG(14:0/26:1(17Z)), PG(22:0/18:1(9Z)), PG(18:0/22:1(13Z)), PG(26:0/14:1(9Z)), Lysobisphosphatidate (18:0/0:0/22:1(13Z)/0:0), PG(26:1(17Z)/14:0), PG(18:1(11Z)/22:0), Lysobisphosphatidate (24:0/0:0/16:1(6Z)/0:0), PG(24:0/16:1(9Z)), Lysobisphosphatidate (22:0/0:0/18:1(6Z)/0:0), Lysobisphosphatidate (22:0/0:0/18:1(11E)/0:0), Lysobisphosphatidate (24:0/0:0/16:1(9Z)/0:0), PG(18:1(6Z)/22:0), PG(16:1(9Z)…
C34H63O10P	M+Na	685.405	PG(14:1(9Z)/14:1(9Z))
C40H73O10P	M+Na	767.483	PG(14:1(9Z)/20:2(11Z,14Z))
C45H79O10P	M+H	811.548	PG(15:0/24:5(9Z,12Z,15Z,18Z,21Z)), PG(22:5(7Z,10Z,13Z,16Z,19Z)/17:0), PG(26:5(8Z,11Z,14Z,17Z,20Z)/13:0), PG(26:5(8Z,11Z,14Z,17Z,20Z)/13:0), PG(24:5(6Z,9Z,12Z,15Z,18Z)/15:0), PG(17:0/22:5(4Z,7Z,10Z,13Z,16Z)), Lysobisphosphatidate (3:0/0:0/36:5(18Z,21Z,24Z,27Z,30Z)/0:0), PG(19:0/20:5(5Z,8Z,11Z,14Z,17Z)), PG(22:5(7Z,10Z,13Z,16Z,19Z)/17:0), PG(17:0/22:5(4Z,7Z,10Z,13Z,16Z)), PG(26:5(11Z,14Z,17Z,20Z,23…
C38H75O10P	M+H	723.517	PG(18:0/14:0)
C40H79O10P	M+H	751.548	PG(22:0/12:0)
C50H79O10P	M+H	871.548	PG(22:5(7Z,10Z,13Z,16Z,19Z)/22:5(4Z,7Z,10Z,13Z,16Z)), PG(20:5(5Z,8Z,11Z,14Z,17Z)/24:5(9Z,12Z,15Z,18Z,21Z)), PG(20:5(5Z,8Z,11Z,14Z,17Z)/24:5(6Z,9Z,12Z,15Z,18Z)), Lysobisphosphatidate (20:5(5Z,8Z,11Z,14Z,17Z)/0:0/24:5(6Z,9Z,12Z,15Z,18Z)/0:0), Lysobisphosphatidate (18:4(6Z,9Z,12Z,15Z)/0:0/26:6(8Z,11Z,14Z,17Z,20Z,23Z)/0:0), Lysobisphosphatidate (24:6(6Z,9Z,12Z,15Z,18Z,21Z)/0:0/20:4(5Z,8Z,11Z,14Z)/0:0…
C46H91O10P	M+K	873.598	PG(26:0/14:0), PG(10:0/30:0), Lysobisphosphatidate (12:0/0:0/28:0/0:0), PG(14:0/26:0), Bis-[2-eicosanoyl-sn-glycero]-1-phosphate, Lysobisphosphatidate (16:0/0:0/24:0/0:0), PG(28:0/12:0), PG(22:0/18:0), PG(24:0/16:0), PG(16:0/24:0), PG(21:0/19:0), Lysobisphosphatidate (14:0/0:0/26:0/0:0), PG(18:0/22:0), PG(12:0/28:0), PG(30:0/10:0), PG(19:0/21:0), Lysobisphosphatidate (18:0/0:0/22:0/0:0), Lysobisp…
C48H97O9P	M+Na	871.676	PG(O-16:0/26:0), PG(O-28:0/14:0), PG(O-24:0/18:0), PG(O-18:0/24:0), PG(O-20:0/22:0), PG(O-26:0/16:0), PG(O-14:0/28:0), PG(O-30:0/12:0), PG(O-22:0/20:0)
C50H95O9P	M+H	871.679	PG(O-22:0/22:3(10Z,13Z,16Z)), PG(P-18:1(11Z)/26:1(17Z)), PG(P-26:0/18:2(9Z,11E)), PG(O-26:0/18:3(6Z,9Z,12Z)), PG(P-20:1(11Z)/24:1(15Z)), PG(O-22:1(13Z)/22:2(13Z,16Z)), PG(O-24:0/20:3(11Z,14Z,17Z)), PG(P-18:2(9Z,12Z)/26:0), PG(O-26:0/18:3(9Z,12Z,15Z)), PG(P-22:0/22:2(13Z,16Z)), PG(P-28:0/16:2(9Z,12Z)), PG(P-18:1(9Z)/26:1(17Z)), PG(P-18:1(13Z)/26:1(17Z)), PG(P-26:0/18:2(9Z,12Z)), PG(P-22:1(13Z)/22:…
C49H85O9P	M+Na	871.582	PG(P-17:0/26:6(8Z,11Z,14Z,17Z,20Z,23Z)), PG(P-13:0/30:6(12Z,15Z,18Z,21Z,24Z,27Z)), PG(P-15:0/28:6(10Z,13Z,16Z,19Z,22Z,25Z))
C37H50N8O13S	M+K	885.285	phallacidin
C35H36N4O5	M+H	593.276	pheophorbide a
C55H74N4O5	M+H	871.573	pheophytin a
C6H6O24P6	M+H	648.775	phytate
C12H18N2O4Fe2	M+Na	386.99	pulcherrimin
C17H19N4O6	M+Na	398.12	riboflavin
C14H20N6O5S1	M+H	385.129	S-adenosyl-L-homocysteine
C15H22N6O5S	M+H	399.144	S-adenosyl-L-methioninate, (S)-S-adenosyl-L-methionine, (R)-S-adenosyl-L-methionine, S-adenosyl-L-methionine
C19H22N2O2	M+H	311.175	sarpagine, cupreine
C20H26O6	M+Na	385.162	secoisolariciresinol
C18H12O6	M+H	325.071	sterigmatocystin
C20H12O8	M+H	381.06	tetracenomycin D3(2-), tetracenomycin D3(1-), tetracenomycin D3
C55H100O6	M+H	857.759	TG(12:0/18:1(9Z)/22:2(13Z,16Z))
C57H108O6	M+H	889.822	TG(12:0/20:1(11Z)/22:0)
C49H92O6	M+Na	799.679	TG(13:0/15:0/18:1(9Z)), TG(13:0/18:1(9Z)/15:0), TG(18:1(9Z)/16:0/12:0), TG(18:1(11E)/12:0/16:0), TG(16:0/12:0/18:1(6Z)), TG(14:0/18:1(6Z)/14:0), TG(12:0/18:1(6Z)/16:0), TG(12:0/16:0/18:1(9Z)), TG(17:0/14:1(9Z)/15:0), TG(17:0/13:0/16:1(6Z)), TG(15:0/13:0/18:1(11E)), TG(13:0/18:1(11E)/15:0), TG(17:0/15:0/14:1(9Z)), TG(18:1(11Z)/13:0/15:0), TG(13:0/18:1(11E)/15:0), TG(16:1(6Z)/15:0/15:0), TG(20:1(11…
C53H96O6	M+H	828.721	TG(14:1(9Z)/18:1(9Z)/18:1(9Z))
C51H94O6	M+Na	825.694	TG(15:0/18:2(9Z,11E)/15:0), TG(18:1(6Z)/16:1(6Z)/14:0), TG(18:1(6Z)/12:0/18:1(9Z)), TG(20:1(11Z)/16:1(6Z)/12:0), TG(18:1(9Z)/14:0/16:1(9Z)), TG(16:1(9Z)/16:1(6Z)/16:0), TG(16:1(9Z)/12:0/20:1(11Z)), TG(18:2(9Z,11E)/15:0/15:0), TG(18:2(9Z,11E)/14:0/16:0), TG(20:2(11Z,14Z)/14:0/14:0), TG(18:2(9Z,12Z)/16:0/14:0), TG(18:0/14:0/16:2(9Z,12Z)), TG(18:0/12:0/18:2(9Z,11E)), TG(16:0/14:0/18:2(9Z,12Z)), TG(1…
C51H94O6	M+K	841.668	TG(15:0/18:2(9Z,11E)/15:0), TG(18:1(6Z)/16:1(6Z)/14:0), TG(18:1(6Z)/12:0/18:1(9Z)), TG(20:1(11Z)/16:1(6Z)/12:0), TG(18:1(9Z)/14:0/16:1(9Z)), TG(16:1(9Z)/16:1(6Z)/16:0), TG(16:1(9Z)/12:0/20:1(11Z)), TG(18:2(9Z,11E)/15:0/15:0), TG(18:2(9Z,11E)/14:0/16:0), TG(20:2(11Z,14Z)/14:0/14:0), TG(18:2(9Z,12Z)/16:0/14:0), TG(18:0/14:0/16:2(9Z,12Z)), TG(18:0/12:0/18:2(9Z,11E)), TG(16:0/14:0/18:2(9Z,12Z)), TG(1…
C53H94O6	M+H	826.705	TG(16:0/16:0/18:4(6Z,9Z,12Z,15Z))
C55H104O6	M+H	861.791	TG(16:0/16:0/20:1(11Z))
C55H102O6	M+H	858.775	TG(16:0/16:0/20:2(11Z,14Z))
C55H98O6	M+Na	877.726	TG(16:0/16:1(9Z)/20:3(8Z,11Z,14Z))
C53H98O6	M+H	830.736	TG(16:0/17:1(9Z)/17:1(9Z))
C55H92O6	M+Na	871.679	TG(16:1(6Z)/18:3(6Z,9Z,12Z)/18:3(6Z,9Z,12Z)), TG(16:1(6Z)/20:5(5Z,8Z,11Z,14Z,17Z)/16:1(9Z)), TG(18:2(9Z,11E)/16:2(9Z,12Z)/18:3(6Z,9Z,12Z)), TG(18:2(9Z,11E)/18:4(6Z,9Z,12Z,15Z)/16:1(9Z)), TG(18:2(9Z,11E)/12:0/22:5(4Z,7Z,10Z,13Z,16Z)), TG(22:4(7Z,10Z,13Z,16Z)/12:0/18:3(9Z,12Z,15Z)), TG(20:4(5Z,8Z,11Z,14Z)/12:0/20:3(8Z,11Z,14Z)), TG(20:3(8Z,11Z,14Z)/18:4(6Z,9Z,12Z,15Z)/14:0), TG(16:2(9Z,12Z)/18:4(6Z…
C57H98O6	M+H	879.744	TG(16:1(9Z)/16:1(9Z)/22:4(7Z,10Z,13Z,16Z))
C57H106O6	M+H	887.806	TG(16:1(9Z)/18:0/20:1(11Z))
C57H104O6	M+H	884.791	TG(16:1(9Z)/18:0/20:2(11Z,14Z))
C57H102O6	M+H	883.775	TG(16:1(9Z)/18:1(9Z)/20:2(11Z,14Z))
C57H100O6	M+Na	903.741	TG(16:1(9Z)/18:3(9Z,12Z,15Z)/20:1(11Z))
C51H92O6	M+Na	823.679	TG(16:2(9Z,12Z)/18:1(11E)/14:0), TG(18:0/18:3(9Z,12Z,15Z)/12:0), TG(13:0/15:0/20:3(8Z,11Z,14Z)), TG(13:0/20:3(8Z,11Z,14Z)/15:0), TG(18:1(6Z)/12:0/18:2(9Z,11E)), TG(18:1(11E)/12:0/18:2(9Z,12Z)), TG(18:1(11Z)/12:0/18:2(9Z,11E)), TG(18:2(9Z,11E)/16:1(6Z)/14:0), TG(20:3(8Z,11Z,14Z)/16:0/12:0), TG(18:2(9Z,12Z)/18:1(11Z)/12:0), TG(16:2(9Z,12Z)/20:1(11Z)/12:0), TG(16:2(9Z,12Z)/14:0/18:1(11E)), TG(16:2(9…
C51H92O6	M+K	839.653	TG(16:2(9Z,12Z)/18:1(11E)/14:0), TG(18:0/18:3(9Z,12Z,15Z)/12:0), TG(13:0/15:0/20:3(8Z,11Z,14Z)), TG(13:0/20:3(8Z,11Z,14Z)/15:0), TG(18:1(6Z)/12:0/18:2(9Z,11E)), TG(18:1(11E)/12:0/18:2(9Z,12Z)), TG(18:1(11Z)/12:0/18:2(9Z,11E)), TG(18:2(9Z,11E)/16:1(6Z)/14:0), TG(20:3(8Z,11Z,14Z)/16:0/12:0), TG(18:2(9Z,12Z)/18:1(11Z)/12:0), TG(16:2(9Z,12Z)/20:1(11Z)/12:0), TG(16:2(9Z,12Z)/14:0/18:1(11E)), TG(16:2(9…
C57H110O6	M+H	891.837	TG(18:0/18:0/18:0)
C59H108O6	M+H	913.822	TG(18:0/18:3(9Z,12Z,15Z)/20:0)
C55H94O6	M+K	889.668	TG(18:1(6Z)/16:1(9Z)/18:4(6Z,9Z,12Z,15Z)), TG(18:1(6Z)/18:4(6Z,9Z,12Z,15Z)/16:1(9Z)), TG(16:1(6Z)/24:5(6Z,9Z,12Z,15Z,18Z)/12:0), TG(16:1(6Z)/20:3(11Z,14Z,17Z)/16:2(9Z,12Z)), TG(16:1(6Z)/16:0/20:5(5Z,8Z,11Z,14Z,17Z)), TG(16:1(6Z)/12:0/24:5(6Z,9Z,12Z,15Z,18Z)), TG(18:1(9Z)/16:2(9Z,12Z)/18:3(9Z,12Z,15Z)), TG(18:1(11Z)/18:3(6Z,9Z,12Z)/16:2(9Z,12Z)), TG(16:1(9Z)/18:1(6Z)/18:4(6Z,9Z,12Z,15Z)), TG(16:1(…
C61H114O6	M+H	943.869	TG(18:2(9Z,12Z)/20:0/20:0)
C51H96O6	M+Na	827.71	TG(19:0/15:0/14:1(9Z)), TG(15:0/16:1(9Z)/17:0), TG(17:0/16:1(9Z)/15:0), TG(15:0/18:1(11Z)/15:0), TG(20:1(11Z)/13:0/15:0), TG(18:1(11Z)/13:0/17:0), TG(13:0/17:0/18:1(9Z)), TG(13:0/17:0/18:1(11E)), TG(20:1(11Z)/13:0/15:0), TG(18:1(9Z)/17:0/13:0), TG(14:1(9Z)/17:0/17:0), TG(15:0/15:0/18:1(11Z)), TG(15:0/18:1(6Z)/15:0), TG(13:0/17:0/18:1(11E)), TG(16:1(9Z)/15:0/17:0), TG(15:0/18:1(11Z)/15:0), TG(16:1…
C51H96O6	M+K	843.684	TG(19:0/15:0/14:1(9Z)), TG(15:0/16:1(9Z)/17:0), TG(17:0/16:1(9Z)/15:0), TG(15:0/18:1(11Z)/15:0), TG(20:1(11Z)/13:0/15:0), TG(18:1(11Z)/13:0/17:0), TG(13:0/17:0/18:1(9Z)), TG(13:0/17:0/18:1(11E)), TG(20:1(11Z)/13:0/15:0), TG(18:1(9Z)/17:0/13:0), TG(14:1(9Z)/17:0/17:0), TG(15:0/15:0/18:1(11Z)), TG(15:0/18:1(6Z)/15:0), TG(13:0/17:0/18:1(11E)), TG(16:1(9Z)/15:0/17:0), TG(15:0/18:1(11Z)/15:0), TG(16:1…
C54H90O5	M+Na	841.668	TG(O-13:0/18:3(9Z,12Z,15Z)/20:5(5Z,8Z,11Z,14Z,17Z)), TG(O-13:0/18:4(6Z,9Z,12Z,15Z)/20:4(8Z,11Z,14Z,17Z)), TG(O-13:0/20:5(5Z,8Z,11Z,14Z,17Z)/18:3(6Z,9Z,12Z)), TG(O-13:0/20:5(5Z,8Z,11Z,14Z,17Z)/18:3(9Z,12Z,15Z)), TG(O-13:0/18:4(6Z,9Z,12Z,15Z)/20:4(5Z,8Z,11Z,14Z)), TG(O-13:0/22:6(4Z,7Z,10Z,13Z,16Z,19Z)/16:2(9Z,12Z)), TG(O-13:0/20:4(5Z,8Z,11Z,14Z)/18:4(6Z,9Z,12Z,15Z)), TG(O-13:0/18:3(6Z,9Z,12Z)/20:5(…
C54H88O5	M+Na	839.652	TG(O-13:0/18:4(6Z,9Z,12Z,15Z)/20:5(5Z,8Z,11Z,14Z,17Z)), TG(O-13:0/20:5(5Z,8Z,11Z,14Z,17Z)/18:4(6Z,9Z,12Z,15Z))
C54H92O5	M+Na	843.684	TG(O-15:0/16:2(9Z,12Z)/20:5(5Z,8Z,11Z,14Z,17Z)), TG(O-13:0/22:6(4Z,7Z,10Z,13Z,16Z,19Z)/16:1(9Z)), TG(O-18:2(9Z,12Z)/13:0/20:5(5Z,8Z,11Z,14Z,17Z)), TG(O-13:0/20:3(8Z,11Z,14Z)/18:4(6Z,9Z,12Z,15Z)), TG(O-15:0/20:5(5Z,8Z,11Z,14Z,17Z)/16:2(9Z,12Z)), TG(O-15:0/18:4(6Z,9Z,12Z,15Z)/18:3(9Z,12Z,15Z)), TG(O-13:0/22:5(4Z,7Z,10Z,13Z,16Z)/16:2(9Z,12Z)), TG(O-13:0/18:3(6Z,9Z,12Z)/20:4(8Z,11Z,14Z,17Z)), TG(O-13…
C72H114N16O16S	M+K	1529.8	tolybyssidin B

## Sheet: MALDI-MSI annotations
formula	adduct	mz	moleculeNames
C42H82NO8P	M+Na	782.567	PC(14:0/20:1(11Z)), PC(12:0/22:1(13Z)), PC(14:1(9Z)/20:0), PC(18:1(11E)/16:0), PC(16:0/18:1(6Z))
C42H80NO8P	M+Na	780.551	PC(16:1(6Z)/18:1(6Z)), PC(16:1(6Z)/18:1(9Z)), PC(18:1(9Z)/16:1(9Z)), PC(16:2(9Z,12Z)/18:0), PC(18:2(9Z,11E)/16:0), PC(18:1(11Z)/16:1(6Z))
C15H27O4P	M+H	303.172	(2E,6E)-farnesyl monophosphate, (2E,6E)-farnesyl monophosphate(2-)
C45H87NO11S	M+Na	872.589	(3'-sulfo)GalCer(d18:1(4E)/21:0)
C46H85NO16S	M+H	940.566	(3'-sulfo)LacCer(d18:1(4E)/16:1(9Z)), (3'-sulfo)LacCer(d18:1(4E)/16:1(6Z))
C31H55N3O20	M+K	828.301	(C6H8O3)-(1->3)-[D-GalNAc-(1->2)-L-Fuc-(1->4)]-D-GlcNAc-(1->3)-D-GalNAc-ol
C37H60N7O18P3S1	M+H	1016.3	(S)-3-hydroxy-(7Z)-hexadecenoyl-CoA
C32H59NO3	M+Na	528.439	Cer 32:3
C14H8O6	M+Na	295.021	1,3,6,8-tetrahydroxyanthraquinone, 1,2,5,6-tetrahydroxyanthraquinone, quinalizarin, 1,4,5,8-tetrahydroxyanthraquinone
C14H8O6	M+K	310.995	1,3,6,8-tetrahydroxyanthraquinone, 1,2,5,6-tetrahydroxyanthraquinone, quinalizarin, 1,4,5,8-tetrahydroxyanthraquinone
C44H78NO8P	M+K	818.51	1-hexadecanoyl-2-[(5Z,8Z,11Z,14Z,17Z)-icosapentaenoyl]-sn-glycero-3-phosphocholine, 1-[(9Z)-hexadecenoyl]-2-[(5Z,8Z,11Z,14Z)-eicosatetraenoyl]-sn-glycero-3-phosphocholine, 1-[(7Z)-hexadecenoyl]-2-[(5Z,8Z,11Z,14Z)-eicosatetraenoyl]-sn-glycero-3-phosphocholine
C38H74NO8P	M+Na	726.504	1-myristoyl-2-palmitoleoyl-sn-glycero-3-phosphocholine
C45H81NO9	M+H	780.598	1-O-(alpha-D-galactopyranosyl)-N-(15-phenylpentadecanoyl)phytosphingosine
C44H76NO8P	M+K	816.494	1-tetradecanoyl-2-[(4Z,7Z,10Z,13Z,16Z,19Z)-docosahexaenoyl]-sn-glycero-3-phosphocholine, 1,2-di-[(9Z,12Z,15Z)-octadecatrienoyl]-sn-glycero-3-phosphocholine
C42H76NO8P	M+Na	776.52	1-tetradecanoyl-2-[(5Z,8Z,11Z,14Z)-eicosatetraenoyl]-sn-glycero-3-phosphocholine, 1-hexadecanoyl-2-[(6Z,9Z,12Z,15Z)-octadecatetraenoyl]-sn-glycero-3-phosphocholine, 1-heptadecanoyl-2-arachidonoyl-sn-glycero-3-phosphoethanolamine zwitterion
C40H74NO8P	M+Na	750.504	1-tetradecanoyl-2-[(9Z,12Z,15Z)-octadecatrienoyl]-sn-glycero-3-phosphocholine
C46H78NO8P	M+K	842.51	2,3-bis-O-(geranylgeranyl)-sn-glycero-3-phospho-L-serine(1-), 2,3-bis-O-(geranylgeranyl)-sn-glycero-3-phospho-L-serine, 1-(7Z-hexadecenoyl)-2-(4Z,7Z,10Z,13Z,16Z,19Z-docosahexaenoyl)-sn-glycero-3-phosphocholine
C33H62O10	M+Na	641.423	2,3-di-O-dodecanoyl-1-O-beta-D-galactopyranosyl-sn-glycerol, 1,2-didodecanoyl-3-beta-D-galactosyl-sn-glycerol
C18H26N4O2	M+H	331.213	2-{[(R)-{[4-(aminomethyl)phenyl]amino}{[(1R)-1-phenylethyl]amino}methyl]amino}ethane-1,1-diol
C35H58N7O18P3S1	M+Na	1012.27	3-hydroxytetradecanoyl-CoA
C35H58N7O18P3S1	M+K	1028.24	3-hydroxytetradecanoyl-CoA
C17H12O4	M+H	281.081	3-methylflavone-8-carboxylic acid
C37H58N7O18P3S1	M+H	1014.28	3-oxo-(7Z)-hexadecenoyl-CoA
C22H22O7	M+H	399.144	5,7,3'-trihydroxy-3,5'-dimethoxy-2'-(3'-methylbut-2-enyl)flavone, deoxypodophyllotoxin
C30H52O25	M+K	851.243	alpha-D-Manp-(1->2)-beta-D-Manp-(1->3)-beta-D-Manp-(1->3)-alpha-L-Rhap-(1->3)-beta-D-Glcp
C30H53O29P	M+K	947.204	alpha-D-Manp6P-(1->3)-alpha-D-Manp-(1->3)-alpha-D-Manp-(1->3)-alpha-D-Manp-(1->2)-D-Manp, beta-D-Galp-(1->3)-beta-D-Galp-(1->3)-beta-D-Galp-(1->3)-beta-D-Galp6P-(1->4)-alpha-D-Manp
C12H26N8O3	M+H	331.22	Arg-Arg
C11H22N6O4	M+H	303.178	Arg-Gln
C11H22N6O4	M+Na	325.159	Arg-Gln
C30H43N9O18S3As1	M+Na	1011.1	arsenic triglutathione
C30H43N9O18S3As1	M+K	1027.07	arsenic triglutathione
C17H12O5	M+H	297.076	aspulvinone E(1-), aspulvinone E
C28H48N4O21	M+K	815.244	beta-D-Galp-(1->4)-beta-D-Glcp-(1->6)-[beta-D-Glcp-(1->4)]-beta-D-GlcpNAcOCH2CH2N3
C32H54N4O21	M+K	869.291	beta-D-GalpNAc-(1->4)-beta-D-GlcpNAc-(1->3)-beta-D-GalpNAc-(1->4)-beta-D-GlcpNAc, beta-D-GlcpNAc-(1->3)-[beta-D-GlcpNAc-(1->4)]-[beta-D-GlcpNAc-(1->6)]-D-GlcpNAc
C36H62O30	M+K	1013.3	beta-D-Glcp-(1->3)-[alpha-D-Manp-(1->2)]-beta-D-Manp-(1->3)-beta-D-Manp-(1->3)-alpha-L-Rhap-(1->3)-beta-D-Glcp
C52H101N3O13P2	M+K	1076.64	CDP-2,3-bis-(O-phytanyl)-sn-glycerol(2-), CDP-2,3-bis-(O-phytanyl)-sn-glycerol
C48H72N11O8Co1	M+Na	1012.48	cob(II)inamide
C48H72N11O8Co1	M+K	1028.45	cob(II)inamide
C39H42N6O18	M+Na	905.245	corynebactin
C19H12O7	M+H	353.066	coumestrol diacetate, daphnoretin
C36H55N10O18S	M+K	986.305	desferrialbomycin delta1(3-)
C35H68O5	M+Na	591.496	DG(14:0/18:0/0:0), DG(18:0/14:0/0:0), DG(16:0/0:0/16:0), DG(15:0/17:0/0:0), DG(13:0/19:0/0:0), DG(12:0/20:0/0:0), DG(16:0/16:0/0:0), DIPALMITOYLGLYCEROL
C35H62O5	M+H	563.467	DG(14:1(9Z)/18:2(9Z,12Z)/0:0), DG(14:0/18:3(6Z,9Z,12Z)/0:0), DG(18:2(9Z,12Z)/14:1(9Z)/0:0), DG(18:3(6Z,9Z,12Z)/14:0/0:0), DG(18:3(9Z,12Z,15Z)/14:0/0:0), DG(14:0/18:3(9Z,12Z,15Z)/0:0)
C37H66O5	M+H	591.498	DG(14:1(9Z)/20:2(11Z,14Z)/0:0), DG(16:0/18:3(9Z,12Z,15Z)/0:0), DG(14:0/20:3(5Z,8Z,11Z)/0:0), DG(18:3(9Z,12Z,15Z)/16:0/0:0), DG(16:1(9Z)/18:2(9Z,12Z)/0:0), DG(18:2(9Z,12Z)/16:1(9Z)/0:0), DG(16:0/18:3(6Z,9Z,12Z)/0:0), DG(20:2(11Z,14Z)/14:1(9Z)/0:0), DG(18:3(6Z,9Z,12Z)/16:0/0:0), DG(14:0/20:3(8Z,11Z,14Z)/0:0), DG(20:3(8Z,11Z,14Z)/14:0/0:0), DG(20:3(5Z,8Z,11Z)/14:0/0:0), DG(16:0/0:0/18:3n6)
C34H66O5	M+Na	577.48	DG(15:0/16:0/0:0), DG(14:0/17:0/0:0), DG(12:0/19:0/0:0), DG(13:0/18:0/0:0)
C34H64O5	M+Na	575.465	DG(15:0/16:1(9Z)/0:0)
C36H64O5	M+H	577.483	DG(15:0/18:3(9Z,12Z,15Z)/0:0)
C38H68O5	M+H	605.514	DG(15:0/20:3(8Z,11Z,14Z)/0:0)
C33H64O5	M+Na	563.465	DG(16:0/14:0/0:0), DG(13:0/17:0/0:0), DG(15:0/15:0/0:0), DG(14:0/16:0/0:0), DG(12:0/18:0/0:0)
C44H48N2O9S2	M+K	851.243	DY-776(1-)
C46H50N2O18	M+K	957.269	emarginatine F
C13H8O4	M+H	229.05	euxanthone
C43H85NO8	M+K	782.591	GalCer(d18:0/19:0), GlcCer(d18:0/19:0)
C20H12O7	M+H	365.066	gallein
C47H50N2O18	M+K	969.269	hyponine D
C12H25N5O3	M+H	288.203	Ile-Arg, Arg-Leu, Arg-Ile, Leu-Arg
C36H62O31	M+Na	1013.32	maltohexaose
C36H62O31	M+K	1029.29	maltohexaose
C13H8O5	M+H	245.044	mesuaxanthone B, 1,2,5-trihydroxyxanthone, gentisein, 1,3,5-trihydroxyxanthone
C43H70O10	M+H	747.504	MGDG(18:3(9Z,12Z,15Z)/16:3(7Z,10Z,13Z))
C43H83NO9	M+Na	780.596	N-2-(hydroxyicosanoyl)-1-O-beta-D-glucosyl-15-methylhexadecasphing-4-enine
C45H84NO9P	M+K	852.552	NAPE (16:0/18:2(9Z,12Z)/6:0), PS(P-18:2(9Z,12Z)/21:0), PS(P-17:0/22:2(13Z,16Z)), PS(O-17:0/22:3(10Z,13Z,16Z))
C12H8O4	M+H	217.05	naphthalene-2,6-dicarboxylic acid, 5-methoxypsoralen, methoxsalen
C45H84NO9P	M+K	852.552	N-caproyl-1-palmitoyl-2-linoleoyl-sn-glycero-3-phosphoethanolamine, N-caproyl-1-palmitoyl-2-linoleoyl-sn-glycero-3-phosphoethanolamine(1-)
C37H65O8P	M+Na	691.431	PA(14:1(9Z)/20:3(8Z,11Z,14Z))
C39H71O8P	M+Na	721.478	PA(14:1(9Z)/22:2(13Z,16Z))
C37H71O8P	M+Na	697.478	PA(16:0/18:1(11Z))
C37H69O8P	M+Na	695.462	PA(16:0/18:2(9Z,12Z))
C39H69O8P	M+Na	719.462	PA(16:0/20:4(5Z,8Z,11Z,14Z))
C49H95O8P	M+H	843.684	PA(16:1(9Z)/30:0), PA(18:1(11Z)/28:0), PA(28:0/18:1(9Z)), PA(28:0/18:1(11Z)), PA(16:1(6Z)/30:0), PA(20:0/26:1(17Z)), PA(30:0/16:1(9Z)), PA(28:0/18:1(11E)), PA(30:0/16:1(6Z)), PA(26:0/20:1(11Z)), PA(28:0/18:1(6Z)), PA(22:0/24:1(15Z)), PA(26:1(17Z)/20:0), PA(18:1(11E)/28:0), PA(18:1(6Z)/28:0), PA(24:0/22:1(13Z)), PA(20:1(11Z)/26:0), PA(24:1(15Z)/22:0), PA(22:1(13Z)/24:0), PA(18:1(9Z)/28:0)
C49H91O8P	M+H	839.652	PA(18:3(6Z,9Z,12Z)/28:0), PA(24:0/22:3(10Z,13Z,16Z)), PA(26:0/20:3(8Z,11Z,14Z)), PA(20:3(8Z,11Z,14Z)/26:0), PA(28:0/18:3(9Z,12Z,15Z)), PA(20:2(11Z,14Z)/26:1(17Z)), PA(22:3(10Z,13Z,16Z)/24:0), PA(24:1(15Z)/22:2(13Z,16Z)), PA(28:0/18:3(6Z,9Z,12Z)), PA(18:3(9Z,12Z,15Z)/28:0), PA(20:3(11Z,14Z,17Z)/26:0), PA(26:0/20:3(11Z,14Z,17Z)), PA(22:2(13Z,16Z)/24:1(15Z)), PA(26:1(17Z)/20:2(11Z,14Z))
C47H93O8P	M+Na	839.65	PA(22:0/22:0), PA(28:0/16:0), PA(30:0/14:0), PA(16:0/28:0), PA(20:0/24:0), PA(14:0/30:0), PA(24:0/20:0), PA(18:0/26:0), PA(26:0/18:0)
C49H87O8P	M+K	873.577	PA(24:4(9Z,12Z,15Z,18Z)/22:1(13Z)), PA(32:5(17Z,20Z,23Z,26Z,29Z)/14:0), PA(28:4(13Z,16Z,19Z,22Z)/18:1(11Z)), PA(36:5(18Z,21Z,24Z,27Z,30Z)/10:0), PA(22:5(7Z,10Z,13Z,16Z,19Z)/24:0), PA(28:4(13Z,16Z,19Z,22Z)/18:1(11E)), PA(30:4(15Z,18Z,21Z,24Z)/16:1(9Z)), PA(20:5(5Z,8Z,11Z,14Z,17Z)/26:0), PA(30:5(12Z,15Z,18Z,21Z,24Z)/16:0), PA(18:0/28:5(13Z,16Z,19Z,22Z,25Z)), PA(22:0/24:5(9Z,12Z,15Z,18Z,21Z)), PA(10…
C49H85O8P	M+K	871.561	PA(24:4(9Z,12Z,15Z,18Z)/22:2(13Z,16Z)), PA(20:0/26:6(8Z,11Z,14Z,17Z,20Z,23Z)), PA(28:5(13Z,16Z,19Z,22Z,25Z)/18:1(9Z)), PA(16:2(9Z,12Z)/30:4(15Z,18Z,21Z,24Z)), PA(30:6(12Z,15Z,18Z,21Z,24Z,27Z)/16:0), PA(22:5(4Z,7Z,10Z,13Z,16Z)/24:1(15Z)), PA(24:1(15Z)/22:5(4Z,7Z,10Z,13Z,16Z)), PA(32:6(14Z,17Z,20Z,23Z,26Z,29Z)/14:0), PA(28:4(13Z,16Z,19Z,22Z)/18:2(9Z,12Z)), PA(20:1(11Z)/26:5(11Z,14Z,17Z,20Z,23Z)), P…
C49H93O8P	M+H	841.668	PA(28:0/18:2(9Z,11E)), PA(18:2(9Z,12Z)/28:0), PA(18:2(9Z,11E)/28:0), PA(24:1(15Z)/22:1(13Z)), PA(16:2(9Z,12Z)/30:0), PA(28:0/18:2(9Z,12Z)), PA(26:0/20:2(11Z,14Z)), PA(22:2(13Z,16Z)/24:0), PA(20:1(11Z)/26:1(17Z)), PA(26:1(17Z)/20:1(11Z)), PA(20:2(11Z,14Z)/26:0), PA(30:0/16:2(9Z,12Z)), PA(24:0/22:2(13Z,16Z)), PA(22:1(13Z)/24:1(15Z))
C53H93O8P	M+H	889.668	PA(32:5(17Z,20Z,23Z,26Z,29Z)/18:1(11E)), PA(30:5(15Z,18Z,21Z,24Z,27Z)/20:1(11Z)), PA(18:1(11Z)/32:5(17Z,20Z,23Z,26Z,29Z)), PA(16:0/34:6(16Z,19Z,22Z,25Z,28Z,31Z)), PA(36:5(21Z,24Z,27Z,30Z,33Z)/14:1(9Z)), PA(22:1(13Z)/28:5(13Z,16Z,19Z,22Z,25Z)), PA(20:0/30:6(12Z,15Z,18Z,21Z,24Z,27Z)), PA(22:0/28:6(10Z,13Z,16Z,19Z,22Z,25Z)), PA(26:5(8Z,11Z,14Z,17Z,20Z)/24:1(15Z)), PA(24:6(6Z,9Z,12Z,15Z,18Z,21Z)/26:0…
C35H61O8P	M+H	641.418	PA(4:0/28:4(13Z,16Z,19Z,22Z)), PA(18:3(9Z,12Z,15Z)/14:1(9Z)), PA(30:4(15Z,18Z,21Z,24Z)/2:0), PA(12:0/20:4(8Z,11Z,14Z,17Z)), PA(16:2(9Z,12Z)/16:2(9Z,12Z)), PA(14:1(9Z)/18:3(6Z,9Z,12Z)), PA(28:4(13Z,16Z,19Z,22Z)/4:0), PA(12:0/20:4(5Z,8Z,11Z,14Z)), PA(10:0/22:4(7Z,10Z,13Z,16Z)), PA(18:4(6Z,9Z,12Z,15Z)/14:0), PA(6:0/26:4(11Z,14Z,17Z,20Z)), PA(14:1(9Z)/18:3(9Z,12Z,15Z)), PA(22:4(7Z,10Z,13Z,16Z)/10:0),…
C19H24N2O	M+H	297.196	palonosetron(1+), palonosetron, 1,2-dehydrogeissoschizoline, 17-yohimbol, 17alpha-yohimbol, 17beta-yohimbol
C48H92NO8P	M+H	842.663	PC (40:2)
C24H50NO7P	M+H	496.34	PC(0:0/16:0)
C24H48NO7P	M+H	494.324	PC(0:0/16:1(9Z)), PE(P-16:0/3:0), PC(16:1(6Z)/0:0), PC(0:0/16:1(6Z)), PC(P-14:0/2:0), PE(P-17:0/2:0), PE(P-15:0/4:0), PC(P-13:0/3:0), PC(16:1(9Z)/0:0), PE(P-13:0/6:0)
C26H54NO7P	M+H	524.371	PC(0:0/18:0)
C26H52NO7P	M+H	522.355	PC(0:0/18:1(11Z)), PC(0:0/18:1(11E))
C28H48NO7P	M+H	542.324	PC(0:0/20:5(5Z,8Z,11Z,14Z,17Z)), PC(20:5(5Z,8Z,11Z,14Z,17Z)/0:0)
C30H50NO7P	M+H	568.34	PC(0:0/22:6(4Z,7Z,10Z,13Z,16Z,19Z)), PC(22:6(4Z,7Z,10Z,13Z,16Z,19Z)/0:0)
C24H46NO7P	M+H	492.308	PC(16:2(9Z,12Z)/0:0), PC(0:0/16:2(9Z,12Z))
C44H82NO8P	M+Na	806.567	PC(18:1(11Z)/18:2(9Z,11E)), PC(20:2(11Z,14Z)/16:1(6Z)), PE(22:3(10Z,13Z,16Z)/17:0), PE(17:0/22:3(10Z,13Z,16Z)), PC(14:0/22:3(10Z,13Z,16Z)), PC(18:1(9Z)/18:2(9Z,12Z)), PE(19:0/20:3(11Z,14Z,17Z)), PC(18:1(9Z)/18:2(9Z,11E)), PC(18:2(9Z,11E)/18:1(6Z)), PC(18:2(9Z,11E)/18:1(11E)), PC(20:2(11Z,14Z)/16:1(9Z)), PC(18:2(9Z,12Z)/18:1(9Z)), PE(18:3(9Z,12Z,15Z)/21:0), PC(18:0/18:3(9Z,12Z,15Z)), PC(16:0/20:3(…
C44H74NO8P	M+H	776.522	PC(18:3(9Z,12Z,15Z)/18:4(6Z,9Z,12Z,15Z)), PC(18:4(6Z,9Z,12Z,15Z)/18:3(9Z,12Z,15Z)), PC(18:3(6Z,9Z,12Z)/18:4(6Z,9Z,12Z,15Z)), PC(18:4(6Z,9Z,12Z,15Z)/18:3(6Z,9Z,12Z)), PC(16:2(9Z,12Z)/20:5(5Z,8Z,11Z,14Z,17Z)), PC(20:5(5Z,8Z,11Z,14Z,17Z)/16:2(9Z,12Z)), PC(22:6(4Z,7Z,10Z,13Z,16Z,19Z)/14:1(9Z)), PC(14:1(9Z)/22:6(4Z,7Z,10Z,13Z,16Z,19Z))
C44H72NO8P	M+H	774.507	PC(18:4(6Z,9Z,12Z,15Z)/18:4(6Z,9Z,12Z,15Z))
C46H78NO8P	M+H	804.554	PC(18:4(6Z,9Z,12Z,15Z)/20:3(8Z,11Z,14Z)), PC(22:5(7Z,10Z,13Z,16Z,19Z)/16:2(9Z,12Z)), PC(16:1(6Z)/22:6(4Z,7Z,10Z,13Z,16Z,19Z)), PC(20:5(5Z,8Z,11Z,14Z,17Z)/18:2(9Z,11E)), PC(16:1(9Z)/22:6(4Z,7Z,10Z,13Z,16Z,19Z)), PC(22:6(4Z,7Z,10Z,13Z,16Z,19Z)/16:1(6Z)), PC(24:6(6Z,9Z,12Z,15Z,18Z,21Z)/14:1(9Z)), PC(22:5(4Z,7Z,10Z,13Z,16Z)/16:2(9Z,12Z)), PC(16:2(9Z,12Z)/22:5(4Z,7Z,10Z,13Z,16Z)), PC(20:3(11Z,14Z,17Z)…
C48H80NO8P	M+Na	852.551	PC(18:4(6Z,9Z,12Z,15Z)/22:4(7Z,10Z,13Z,16Z)), PC(22:6(4Z,7Z,10Z,13Z,16Z,19Z)/18:2(9Z,12Z)), PC(22:6(4Z,7Z,10Z,13Z,16Z,19Z)/18:2(9Z,11E)), PC(16:2(9Z,12Z)/24:6(6Z,9Z,12Z,15Z,18Z,21Z)), PC(20:4(8Z,11Z,14Z,17Z)/20:4(8Z,11Z,14Z,17Z)), PC(18:2(9Z,12Z)/22:6(4Z,7Z,10Z,13Z,16Z,19Z)), PC(20:3(8Z,11Z,14Z)/20:5(5Z,8Z,11Z,14Z,17Z)), PC(22:5(4Z,7Z,10Z,13Z,16Z)/18:3(6Z,9Z,12Z)), PC(20:5(5Z,8Z,11Z,14Z,17Z)/20:3…
C18H36NO8P	M+H	426.225	PC(2:0/8:0), PC(8:0/2:0), PC(4:0/6:0), PE(10:0/3:0), PC(6:0/4:0), PE(3:0/10:0)
C46H76NO8P	M+H	802.538	PC(20:5(5Z,8Z,11Z,14Z,17Z)/18:3(9Z,12Z,15Z)), PC(16:2(9Z,12Z)/22:6(4Z,7Z,10Z,13Z,16Z,19Z)), PC(20:4(8Z,11Z,14Z,17Z)/18:4(6Z,9Z,12Z,15Z)), PC(18:4(6Z,9Z,12Z,15Z)/20:4(8Z,11Z,14Z,17Z)), PC(20:5(5Z,8Z,11Z,14Z,17Z)/18:3(6Z,9Z,12Z)), PC(20:4(5Z,8Z,11Z,14Z)/18:4(6Z,9Z,12Z,15Z)), PC(18:4(6Z,9Z,12Z,15Z)/20:4(5Z,8Z,11Z,14Z)), PC(22:6(4Z,7Z,10Z,13Z,16Z,19Z)/16:2(9Z,12Z)), PC(18:3(9Z,12Z,15Z)/20:5(5Z,8Z,11Z…
C50H78NO8P	M+H	852.554	PC(20:5(5Z,8Z,11Z,14Z,17Z)/22:6(4Z,7Z,10Z,13Z,16Z,19Z)), PC(22:6(4Z,7Z,10Z,13Z,16Z,19Z)/20:5(5Z,8Z,11Z,14Z,17Z))
C40H80NO8P	M+Na	756.551	PC(28:0/4:0), PE(18:0/17:0), PE(20:0/15:0), PC(14:0/18:0), PE(20:0/15:0), PE(15:0/20:0), PC(17:0/15:0), PC(15:0/17:0), PC(4:0/28:0), PE(14:0/21:0), PE(13:0/22:0), PC(19:0/13:0), PC(17:0/15:0), PC(16:0/16:0), PE(13:0/22:0), PE(17:0/18:0), PC(15:0/17:0), PC(10:0/22:0), PC(13:0/19:0), PC(8:0/24:0), PC(19:0/13:0), PC(22:0/10:0), PC(17:0/15:0), PC(24:0/8:0), PE(22:0/13:0), PC(26:0/6:0), PC(12:0/20:0),…
C58H104NO8P	M+H	974.757	PC(34:4(19Z,22Z,25Z,28Z)/16:2(9Z,12Z))
C46H88NO8P	M+H	814.632	PC(38:2)
C17H34NO8P	M+H	412.209	PC(6:0/3:0), PE(8:0/4:0), PE(10:0/2:0), PC(3:0/6:0), PE(4:0/8:0), PE(2:0/10:0), PE(6:0/6:0)
C44H80NO8P	M+H	782.569	PC(8:0/28:4(13Z,16Z,19Z,22Z)), PC(18:3(6Z,9Z,12Z)/18:1(11Z)), PC(16:1(9Z)/20:3(11Z,14Z,17Z)), PC(22:3(10Z,13Z,16Z)/14:1(9Z)), PE(3:0/36:4(21Z,24Z,27Z,30Z)), PC(18:1(6Z)/18:3(6Z,9Z,12Z)), PC(18:0/18:4(6Z,9Z,12Z,15Z)), PE(17:0/22:4(7Z,10Z,13Z,16Z)), PC(18:2(9Z,11E)/18:2(9Z,12Z)), PC(10:0/26:4(11Z,14Z,17Z,20Z)), PC(18:2(9Z,12Z)/18:2(9Z,12Z)), PE(19:0/20:4(5Z,8Z,11Z,14Z)), PE(24:4(9Z,12Z,15Z,18Z)/15:…
C28H52NO7P	M+Na	568.337	PC(P-18:2(9Z,12Z)/2:0), PC(20:3(8Z,11Z,14Z)/0:0), PC(20:3(11Z,14Z,17Z)/0:0), PC(0:0/20:3(8Z,11Z,14Z)), PC(0:0/20:3(11Z,14Z,17Z))
C21H42NO7P	M+H	452.277	PE(0:0/16:1)
C23H46NO7P	M+H	480.308	PE(0:0/18:1(11Z)), PE(0:0/18:1(11E))
C24H50NO7P	M+H	496.34	PE(0:0/19:0), PE(O-17:0/2:0), PE(O-15:0/4:0), PC(O-13:0/3:0), PC(0:0/16:0), PC(16:0/0:0), PE(O-16:0/3:0), PE(O-13:0/6:0), PC(O-14:0/2:0), PE(19:0/0:0)
C40H76NO8P	M+H	730.538	PE(15:0/20:2(11Z,14Z)), PC(18:1(6Z)/14:1(9Z)), PE(18:2(9Z,11E)/17:0), PE(18:2(9Z,11E)/17:0), PE(22:2(13Z,16Z)/13:0), PE(22:2(13Z,16Z)/13:0), PE(15:0/20:2(11Z,14Z)), PE(17:0/18:2(9Z,12Z)), PC(16:1(9Z)/16:1(9Z)), PC(14:1(9Z)/18:1(11E)), PC(14:0/18:2(9Z,11E)), PE(17:0/18:2(9Z,11E)), PE(20:2(11Z,14Z)/15:0), PE(13:0/22:2(13Z,16Z)), PC(12:0/20:2(11Z,14Z)), PC(14:1(9Z)/18:1(9Z)), PC(16:2(9Z,12Z)/16:0), …
C40H72NO8P	M+H	726.507	PE(15:0/20:4(5Z,8Z,11Z,14Z)), PE(32:4(17Z,20Z,23Z,26Z)/3:0), PC(14:0/18:4(6Z,9Z,12Z,15Z)), PC(8:0/24:4(9Z,12Z,15Z,18Z)), PC(20:4(5Z,8Z,11Z,14Z)/12:0), PC(2:0/30:4(15Z,18Z,21Z,24Z)), PE(18:4(6Z,9Z,12Z,15Z)/17:0), PC(10:0/22:4(7Z,10Z,13Z,16Z)), PC(18:4(6Z,9Z,12Z,15Z)/14:0), PC(16:2(9Z,12Z)/16:2(9Z,12Z)), PE(17:0/18:4(6Z,9Z,12Z,15Z)), PE(20:4(5Z,8Z,11Z,14Z)/15:0), PE(13:0/22:4(7Z,10Z,13Z,16Z)), PC(1…
C44H76NO8P	M+H	778.538	PE(15:0/24:6(6Z,9Z,12Z,15Z,18Z,21Z)), PC(20:5(5Z,8Z,11Z,14Z,17Z)/16:1(9Z)), PC(32:6(14Z,17Z,20Z,23Z,26Z,29Z)/4:0), PE(26:6(8Z,11Z,14Z,17Z,20Z,23Z)/13:0), PE(22:6(4Z,7Z,10Z,13Z,16Z,19Z)/17:0), PC(12:0/24:6(6Z,9Z,12Z,15Z,18Z,21Z)), PC(14:1(9Z)/22:5(4Z,7Z,10Z,13Z,16Z)), PC(18:3(9Z,12Z,15Z)/18:3(6Z,9Z,12Z)), PE(24:6(6Z,9Z,12Z,15Z,18Z,21Z)/15:0), PE(22:6(4Z,7Z,10Z,13Z,16Z,19Z)/17:0), PE(17:0/22:6(4Z,7…
C46H80NO8P	M+Na	828.551	PE(15:0/26:6(8Z,11Z,14Z,17Z,20Z,23Z)), PC(16:2(9Z,12Z)/22:4(7Z,10Z,13Z,16Z)), PC(24:5(9Z,12Z,15Z,18Z,21Z)/14:1(9Z)), PC(22:5(7Z,10Z,13Z,16Z,19Z)/16:1(9Z)), PC(22:6(4Z,7Z,10Z,13Z,16Z,19Z)/16:0), PC(18:2(9Z,12Z)/20:4(5Z,8Z,11Z,14Z)), PE(24:6(6Z,9Z,12Z,15Z,18Z,21Z)/17:0), PE(19:0/22:6(4Z,7Z,10Z,13Z,16Z,19Z)), PC(6:0/32:6(14Z,17Z,20Z,23Z,26Z,29Z)), PC(18:3(9Z,12Z,15Z)/20:3(8Z,11Z,14Z)), PC(18:2(9Z,11…
C43H80NO8P	M+H	770.569	PE(16:1(9Z)/22:2(13Z,16Z))
C42H80NO8P	M+H	758.569	PE(17:0/20:2(11Z,14Z)), PC(16:1(6Z)/18:1(6Z)), PC(16:1(6Z)/18:1(9Z)), PC(18:1(9Z)/16:1(9Z)), PC(16:2(9Z,12Z)/18:0), PC(18:2(9Z,11E)/16:0), PC(18:1(11Z)/16:1(6Z)), PE(19:0/18:2(9Z,12Z)), PC(16:1(9Z)/18:1(9Z)), PC(16:1(6Z)/18:1(11E)), PE(21:0/16:2(9Z,12Z)), PC(16:1(9Z)/18:1(11E)), PC(18:2(9Z,12Z)/16:0), PC(18:1(6Z)/16:1(6Z)), PE(16:2(9Z,12Z)/21:0), PC(14:0/20:2(11Z,14Z)), PC(18:1(11Z)/16:1(9Z)), PC…
C42H82NO8P	M+H	760.585	PE(18:1(11Z)/19:0), PC(14:0/20:1(11Z)), PC(12:0/22:1(13Z)), PC(14:1(9Z)/20:0), PC(18:1(11E)/16:0), PC(16:0/18:1(6Z)), PE(22:1(13Z)/15:0), PE(16:1(9Z)/21:0), PE(20:1(11Z)/17:0), PC(8:0/26:1(17Z)), PC(18:0/16:1(9Z)), PC(22:1(13Z)/12:0), PE(22:1(13Z)/15:0), PE(18:1(11E)/19:0), PE(19:0/18:1(6Z)), PC(16:0/18:1(11Z)), PE(21:0/16:1(9Z)), PE(24:1(15Z)/13:0), PC(24:1(15Z)/10:0), PE(17:0/20:1(11Z)), PC(20:…
C40H78NO8P	M+H	732.554	PE(18:1(6Z)/17:0), PC(18:1(11E)/14:0), PC(16:0/16:1(9Z)), PE(13:0/22:1(13Z)), PE(21:0/14:1(9Z)), PC(10:0/22:1(13Z)), PE(17:0/18:1(6Z)), PE(18:1(9Z)/17:0), PE(18:1(11E)/17:0), PC(20:1(11Z)/12:0), PE(13:0/22:1(13Z)), PE(15:0/20:1(11Z)), PE(17:0/18:1(9Z)), PE(18:1(9Z)/17:0), PE(18:1(11Z)/17:0), PE(20:1(11Z)/15:0), PE(17:0/18:1(6Z)), PC(18:1(9Z)/14:0), PC(18:1(6Z)/14:0), PC(16:1(6Z)/16:0), PE(19:0/16…
C42H78NO8P	M+H	756.554	PE(20:3(8Z,11Z,14Z)/17:0), PE(17:0/20:3(8Z,11Z,14Z)), PE(17:0/20:3(11Z,14Z,17Z)), PC(16:2(9Z,12Z)/18:1(11E)), PC(18:1(6Z)/16:2(9Z,12Z)), PE(20:3(11Z,14Z,17Z)/17:0), PC(18:3(9Z,12Z,15Z)/16:0), PE(20:3(8Z,11Z,14Z)/17:0), PC(16:2(9Z,12Z)/18:1(11Z)), PC(18:3(6Z,9Z,12Z)/16:0), PC(18:1(11Z)/16:2(9Z,12Z)), PE(20:3(11Z,14Z,17Z)/17:0), PE(22:3(10Z,13Z,16Z)/15:0), PC(18:1(9Z)/16:2(9Z,12Z)), PC(16:1(9Z)/18:…
C40H74NO8P	M+H	728.522	PE(22:3(10Z,13Z,16Z)/13:0), PE(15:0/20:3(8Z,11Z,14Z)), PE(17:0/18:3(6Z,9Z,12Z)), PC(20:3(11Z,14Z,17Z)/12:0), PE(13:0/22:3(10Z,13Z,16Z)), PC(12:0/20:3(11Z,14Z,17Z)), PC(16:2(9Z,12Z)/16:1(9Z)), PE(18:3(9Z,12Z,15Z)/17:0), PC(12:0/20:3(8Z,11Z,14Z)), PC(14:1(9Z)/18:2(9Z,11E)), PE(18:3(9Z,12Z,15Z)/17:0), PC(16:2(9Z,12Z)/16:1(6Z)), PC(22:3(10Z,13Z,16Z)/10:0), PE(17:0/18:3(6Z,9Z,12Z)), PE(15:0/20:3(11Z,1…
C42H76NO8P	M+H	754.538	PE(24:4(9Z,12Z,15Z,18Z)/13:0), PC(10:0/24:4(9Z,12Z,15Z,18Z)), PE(22:4(7Z,10Z,13Z,16Z)/15:0), PE(34:4(19Z,22Z,25Z,28Z)/3:0), PC(14:0/20:4(5Z,8Z,11Z,14Z)), PE(20:4(8Z,11Z,14Z,17Z)/17:0), PE(3:0/34:4(19Z,22Z,25Z,28Z)), PC(8:0/26:4(11Z,14Z,17Z,20Z)), PE(17:0/20:4(5Z,8Z,11Z,14Z)), PE(22:4(7Z,10Z,13Z,16Z)/15:0), PC(18:2(9Z,12Z)/16:2(9Z,12Z)), PC(16:1(6Z)/18:3(6Z,9Z,12Z)), PC(20:3(11Z,14Z,17Z)/14:1(9Z))…
C44H78NO8P	M+H	780.554	PE(24:5(9Z,12Z,15Z,18Z,21Z)/15:0), PE(17:0/22:5(4Z,7Z,10Z,13Z,16Z)), PE(15:0/24:5(9Z,12Z,15Z,18Z,21Z)), PC(20:4(8Z,11Z,14Z,17Z)/16:1(6Z)), PC(18:4(6Z,9Z,12Z,15Z)/18:1(9Z)), PC(12:0/24:5(6Z,9Z,12Z,15Z,18Z)), PE(13:0/26:5(8Z,11Z,14Z,17Z,20Z)), PE(22:5(7Z,10Z,13Z,16Z,19Z)/17:0), PC(16:1(6Z)/20:4(8Z,11Z,14Z,17Z)), PE(3:0/36:5(21Z,24Z,27Z,30Z,33Z)), PE(17:0/22:5(4Z,7Z,10Z,13Z,16Z)), PC(18:3(9Z,12Z,15Z…
C44H78NO8P	M+Na	802.536	PE(24:5(9Z,12Z,15Z,18Z,21Z)/15:0), PE(17:0/22:5(4Z,7Z,10Z,13Z,16Z)), PE(15:0/24:5(9Z,12Z,15Z,18Z,21Z)), PC(20:4(8Z,11Z,14Z,17Z)/16:1(6Z)), PC(18:4(6Z,9Z,12Z,15Z)/18:1(9Z)), PC(12:0/24:5(6Z,9Z,12Z,15Z,18Z)), PE(13:0/26:5(8Z,11Z,14Z,17Z,20Z)), PE(22:5(7Z,10Z,13Z,16Z,19Z)/17:0), PC(16:1(6Z)/20:4(8Z,11Z,14Z,17Z)), PE(3:0/36:5(21Z,24Z,27Z,30Z,33Z)), PE(17:0/22:5(4Z,7Z,10Z,13Z,16Z)), PC(18:3(9Z,12Z,15Z…
C39H76NO8P	M+Na	740.52	PE(34:1)
C41H80NO8P	M+Na	768.551	PE(36:1)
C41H78NO8P	M+H	744.554	PE(36:2)
C43H78NO8P	M+H	768.554	PE(38:4)
C45H86NO8P	M+Na	822.598	PE(40:2)
C47H90NO8P	M+Na	850.63	PE(42:2)
C21H42NO8P	M+H	468.272	PE(8:0/8:0)
C21H42NO8P	M+H	468.272	PE(8:0/8:0)
C22H46NO7P	M+H	468.308	PE(O-15:0/2:0), PE(0:0/17:0), PE(O-13:0/4:0), PC(14:0/0:0), 1-O-dodecyl-2-acetyl-sn-glycero-3-phosphocholine, PE(17:0/0:0), PE(O-14:0/3:0), PE(17:0/0:0), PC(0:0/14:0), PE(0:0/17:0)
C43H74NO7P	M+Na	770.509	PE(O-18:2(9Z,12Z)/20:5(5Z,8Z,11Z,14Z,17Z)), PC(P-13:0/22:6(4Z,7Z,10Z,13Z,16Z,19Z)), PE(P-14:0/24:6(6Z,9Z,12Z,15Z,18Z,21Z)), PE(P-18:1(13Z)/20:5(5Z,8Z,11Z,14Z,17Z)), PE(P-18:1(11Z)/20:5(5Z,8Z,11Z,14Z,17Z)), PE(P-16:0/22:6(4Z,7Z,10Z,13Z,16Z,19Z)), PE(P-18:2(9Z,12Z)/20:4(8Z,11Z,14Z,17Z)), PE(P-18:1(9Z)/20:5(5Z,8Z,11Z,14Z,17Z)), PE(P-18:2(9Z,12Z)/20:4(5Z,8Z,11Z,14Z))
C26H52NO7P	M+H	522.355	PE(P-17:0/4:0), PE(O-18:1(11Z)/3:0), PE(P-15:0/6:0), PC(0:0/18:1(11Z)), PC(0:0/18:1(11E)), PE(O-18:1(9Z)/3:0), PC(18:1(11Z)/0:0), PE(P-13:0/8:0), PC(P-14:0/4:0), PC(0:0/18:1(9Z)), PC(18:1(6Z)/0:0), PE(P-18:0/3:0), PC(P-15:0/3:0), PE(O-18:1(13Z)/3:0), PC(18:1(9Z)/0:0), PC(P-16:0/2:0), PC(18:1(11E)/0:0), PC(0:0/18:1(6Z))
C26H50NO7P	M+H	520.34	PE(P-18:1(11Z)/3:0), PC(0:0/18:2(9Z,11E)), PE(P-18:1(9Z)/3:0), PC(18:2(9Z,12Z)/0:0), PC(18:2(9Z,11E)/0:0), PE(O-18:2(9Z,12Z)/3:0), PC(0:0/18:2(9Z,12Z)), PE(P-18:1(13Z)/3:0)
C43H72NO7P	M+Na	768.494	PE(P-18:2(9Z,12Z)/20:5(5Z,8Z,11Z,14Z,17Z))
C45H76NO7P	M+Na	796.525	PE(P-18:2(9Z,12Z)/22:5(7Z,10Z,13Z,16Z,19Z)), PE(P-18:1(13Z)/22:6(4Z,7Z,10Z,13Z,16Z,19Z)), PE(O-18:2(9Z,12Z)/22:6(4Z,7Z,10Z,13Z,16Z,19Z)), PE(P-18:2(9Z,12Z)/22:5(4Z,7Z,10Z,13Z,16Z)), PE(P-18:1(11Z)/22:6(4Z,7Z,10Z,13Z,16Z,19Z)), PE(P-18:1(9Z)/22:6(4Z,7Z,10Z,13Z,16Z,19Z))
C45H74NO7P	M+Na	794.509	PE(P-18:2(9Z,12Z)/22:6(4Z,7Z,10Z,13Z,16Z,19Z))
C48H87N2O7P	M+K	873.588	PE-Cer(t18:0/28:6(10Z,13Z,16Z,19Z,22Z,25Z)), PE-Cer(d20:1(4E)/26:6(8Z,11Z,14Z,17Z,20Z,23Z)), SM(iso-t17:0/26:6(8Z,11Z,14Z,17Z,20Z,23Z))
C12H26O6	M+Na	289.162	pentaglyme
C36H67O10P	M+Na	713.466	PG(12:0/18:2(9Z,12Z))
C36H65O10P	M+H	689.439	PG(12:0/18:3(6Z,9Z,12Z))
C36H63O10P	M+H	687.423	PG(12:0/18:4(6Z,9Z,12Z,15Z))
C38H73O10P	M+Na	743.483	PG(12:0/20:1(11Z))
C38H71O10P	M+Na	741.468	PG(12:0/20:2(11Z,14Z))
C40H75O10P	M+H	747.517	PG(12:0/22:2(13Z,16Z))
C40H71O10P	M+H	743.486	PG(12:0/22:4(7Z,10Z,13Z,16Z))
C36H71O10P	M+H	695.486	PG(14:0/16:0)
C46H89O10P	M+K	871.582	PG(14:0/26:1(17Z)), PG(22:0/18:1(9Z)), PG(18:0/22:1(13Z)), PG(26:0/14:1(9Z)), Lysobisphosphatidate (18:0/0:0/22:1(13Z)/0:0), PG(26:1(17Z)/14:0), PG(18:1(11Z)/22:0), Lysobisphosphatidate (24:0/0:0/16:1(6Z)/0:0), PG(24:0/16:1(9Z)), Lysobisphosphatidate (22:0/0:0/18:1(6Z)/0:0), Lysobisphosphatidate (22:0/0:0/18:1(11E)/0:0), Lysobisphosphatidate (24:0/0:0/16:1(9Z)/0:0), PG(18:1(6Z)/22:0), PG(16:1(9Z)…
C34H63O10P	M+Na	685.405	PG(14:1(9Z)/14:1(9Z))
C40H73O10P	M+Na	767.483	PG(14:1(9Z)/20:2(11Z,14Z))
C45H79O10P	M+H	811.548	PG(15:0/24:5(9Z,12Z,15Z,18Z,21Z)), PG(22:5(7Z,10Z,13Z,16Z,19Z)/17:0), PG(26:5(8Z,11Z,14Z,17Z,20Z)/13:0), PG(26:5(8Z,11Z,14Z,17Z,20Z)/13:0), PG(24:5(6Z,9Z,12Z,15Z,18Z)/15:0), PG(17:0/22:5(4Z,7Z,10Z,13Z,16Z)), Lysobisphosphatidate (3:0/0:0/36:5(18Z,21Z,24Z,27Z,30Z)/0:0), PG(19:0/20:5(5Z,8Z,11Z,14Z,17Z)), PG(22:5(7Z,10Z,13Z,16Z,19Z)/17:0), PG(17:0/22:5(4Z,7Z,10Z,13Z,16Z)), PG(26:5(11Z,14Z,17Z,20Z,23…
C38H75O10P	M+H	723.517	PG(18:0/14:0)
C38H75O10P	M+H	723.517	PG(18:0/14:0)
C40H79O10P	M+H	751.548	PG(22:0/12:0)
C50H79O10P	M+H	871.548	PG(22:5(7Z,10Z,13Z,16Z,19Z)/22:5(4Z,7Z,10Z,13Z,16Z)), PG(20:5(5Z,8Z,11Z,14Z,17Z)/24:5(9Z,12Z,15Z,18Z,21Z)), PG(20:5(5Z,8Z,11Z,14Z,17Z)/24:5(6Z,9Z,12Z,15Z,18Z)), Lysobisphosphatidate (20:5(5Z,8Z,11Z,14Z,17Z)/0:0/24:5(6Z,9Z,12Z,15Z,18Z)/0:0), Lysobisphosphatidate (18:4(6Z,9Z,12Z,15Z)/0:0/26:6(8Z,11Z,14Z,17Z,20Z,23Z)/0:0), Lysobisphosphatidate (24:6(6Z,9Z,12Z,15Z,18Z,21Z)/0:0/20:4(5Z,8Z,11Z,14Z)/0:0…
C46H91O10P	M+K	873.598	PG(26:0/14:0), PG(10:0/30:0), Lysobisphosphatidate (12:0/0:0/28:0/0:0), PG(14:0/26:0), Bis-[2-eicosanoyl-sn-glycero]-1-phosphate, Lysobisphosphatidate (16:0/0:0/24:0/0:0), PG(28:0/12:0), PG(22:0/18:0), PG(24:0/16:0), PG(16:0/24:0), PG(21:0/19:0), Lysobisphosphatidate (14:0/0:0/26:0/0:0), PG(18:0/22:0), PG(12:0/28:0), PG(30:0/10:0), PG(19:0/21:0), Lysobisphosphatidate (18:0/0:0/22:0/0:0), Lysobisp…
C37H50N8O13S	M+K	885.285	phallacidin
C35H36N4O5	M+H	593.276	pheophorbide a
C55H74N4O5	M+H	871.573	pheophytin a
C15H22N6O5S	M+H	399.144	S-adenosyl-L-methioninate, (S)-S-adenosyl-L-methionine, (R)-S-adenosyl-L-methionine, S-adenosyl-L-methionine
C15H22N6O5S	M+H	399.144	S-adenosyl-L-methioninate, (S)-S-adenosyl-L-methionine, (R)-S-adenosyl-L-methionine, S-adenosyl-L-methionine
C19H22N2O2	M+H	311.175	sarpagine, cupreine
C19H22N2O2	M+H	311.175	sarpagine, cupreine
C18H12O6	M+H	325.071	sterigmatocystin
C18H12O6	M+H	325.071	sterigmatocystin
C51H89N7O13	M+Na	1030.64	surfactin A
C52H91N7O13	M+H	1022.67	surfactin B
C53H93N7O13	M+H	1036.69	surfactin C
C54H95N7O13	M+Na	1072.69	surfactin D
C20H12O8	M+H	381.06	tetracenomycin D3(2-), tetracenomycin D3(1-), tetracenomycin D3
C55H92O6	M+Na	871.679	TG(16:1(6Z)/18:3(6Z,9Z,12Z)/18:3(6Z,9Z,12Z)), TG(16:1(6Z)/20:5(5Z,8Z,11Z,14Z,17Z)/16:1(9Z)), TG(18:2(9Z,11E)/16:2(9Z,12Z)/18:3(6Z,9Z,12Z)), TG(18:2(9Z,11E)/18:4(6Z,9Z,12Z,15Z)/16:1(9Z)), TG(18:2(9Z,11E)/12:0/22:5(4Z,7Z,10Z,13Z,16Z)), TG(22:4(7Z,10Z,13Z,16Z)/12:0/18:3(9Z,12Z,15Z)), TG(20:4(5Z,8Z,11Z,14Z)/12:0/20:3(8Z,11Z,14Z)), TG(20:3(8Z,11Z,14Z)/18:4(6Z,9Z,12Z,15Z)/14:0), TG(16:2(9Z,12Z)/18:4(6Z…
C57H98O6	M+H	879.744	TG(16:1(9Z)/16:1(9Z)/22:4(7Z,10Z,13Z,16Z))
C57H106O6	M+H	887.806	TG(16:1(9Z)/18:0/20:1(11Z))
C57H104O6	M+H	884.791	TG(16:1(9Z)/18:0/20:2(11Z,14Z))
C57H102O6	M+H	883.775	TG(16:1(9Z)/18:1(9Z)/20:2(11Z,14Z))
C57H100O6	M+Na	903.741	TG(16:1(9Z)/18:3(9Z,12Z,15Z)/20:1(11Z))
C51H92O6	M+Na	823.679	TG(16:2(9Z,12Z)/18:1(11E)/14:0), TG(18:0/18:3(9Z,12Z,15Z)/12:0), TG(13:0/15:0/20:3(8Z,11Z,14Z)), TG(13:0/20:3(8Z,11Z,14Z)/15:0), TG(18:1(6Z)/12:0/18:2(9Z,11E)), TG(18:1(11E)/12:0/18:2(9Z,12Z)), TG(18:1(11Z)/12:0/18:2(9Z,11E)), TG(18:2(9Z,11E)/16:1(6Z)/14:0), TG(20:3(8Z,11Z,14Z)/16:0/12:0), TG(18:2(9Z,12Z)/18:1(11Z)/12:0), TG(16:2(9Z,12Z)/20:1(11Z)/12:0), TG(16:2(9Z,12Z)/14:0/18:1(11E)), TG(16:2(9…
C51H92O6	M+K	839.653	TG(16:2(9Z,12Z)/18:1(11E)/14:0), TG(18:0/18:3(9Z,12Z,15Z)/12:0), TG(13:0/15:0/20:3(8Z,11Z,14Z)), TG(13:0/20:3(8Z,11Z,14Z)/15:0), TG(18:1(6Z)/12:0/18:2(9Z,11E)), TG(18:1(11E)/12:0/18:2(9Z,12Z)), TG(18:1(11Z)/12:0/18:2(9Z,11E)), TG(18:2(9Z,11E)/16:1(6Z)/14:0), TG(20:3(8Z,11Z,14Z)/16:0/12:0), TG(18:2(9Z,12Z)/18:1(11Z)/12:0), TG(16:2(9Z,12Z)/20:1(11Z)/12:0), TG(16:2(9Z,12Z)/14:0/18:1(11E)), TG(16:2(9…
C57H110O6	M+H	891.837	TG(18:0/18:0/18:0)
C55H94O6	M+K	889.668	TG(18:1(6Z)/16:1(9Z)/18:4(6Z,9Z,12Z,15Z)), TG(18:1(6Z)/18:4(6Z,9Z,12Z,15Z)/16:1(9Z)), TG(16:1(6Z)/24:5(6Z,9Z,12Z,15Z,18Z)/12:0), TG(16:1(6Z)/20:3(11Z,14Z,17Z)/16:2(9Z,12Z)), TG(16:1(6Z)/16:0/20:5(5Z,8Z,11Z,14Z,17Z)), TG(16:1(6Z)/12:0/24:5(6Z,9Z,12Z,15Z,18Z)), TG(18:1(9Z)/16:2(9Z,12Z)/18:3(9Z,12Z,15Z)), TG(18:1(11Z)/18:3(6Z,9Z,12Z)/16:2(9Z,12Z)), TG(16:1(9Z)/18:1(6Z)/18:4(6Z,9Z,12Z,15Z)), TG(16:1(…
C61H114O6	M+H	943.869	TG(18:2(9Z,12Z)/20:0/20:0)
C72H114N16O16S	M+K	1529.8	tolybyssidin B
C34H52N7O24P2	M+Na	1027.24	UDP-N-acetyl-Î±-D-muramoyl-L-alanyl-Î³-D-glutamyl-L-lysine
