# Supplementary material for: Expanding Molecular Coverage in Mass Spectrometry Imaging of Microbial Systems Using Metal-Assisted Laser Desorption/Ionization
Source: Microbiol Spectr. 2021 Jul 21;9(1):10.1128/spectrum.00520-21. doi: 10.1128/spectrum.00520-21 (PMC8552643; doi:10.1128/spectrum.00520-21)
Supplement: SUPPLEMENTAL FILE 3 — Supplemental material. Download SPECTRUM00520-21_Supp_3_seq6.xlsx, XLSX file, 0.3 MB. [file spectrum00520-21_supp_3_seq6.xlsx]

## Sheet: PG 32_0
Supplemental file containing the fragments of lipid species analyzed by LESA MS/MS. Fragments were used to confirm the identity of lipids found in the MetA-LDI-MSI and MALDI-MSI experiments. Tandem MS data was compared to in silico fragmentation tool (MetFrag). Each tab contains the fragments for the lipid species listed.
PG 32:0
Precursor
Fragments
			Fragment 1
			Formula	[C3H7O3]+
			Mass	91.03899
			Peak m/z	90.97445
			Fragment 2
			Formula	[CH3O4P]+
			Mass	109.97634
			Peak m/z	110.0275
			Fragment 3
			Formula	[C6H10O2+H]+H+
			Mass	116.08323
			Peak m/z	115.98965
			Fragment 4
			Formula	[C2H5O4P]+H+
			Mass	124.99983
			Peak m/z	124.93547
			Fragment 5
			Formula	[C2H5O4P]+H+
			Mass	124.99983
			Peak m/z	124.99015
			Fragment 6
			Formula	[C2H5O4P+H]+H+
			Mass	126.00766
			Peak m/z	125.99793
			Fragment 7
			Formula	[C3H7O5P-2H]+
			Mass	151.98691
			Peak m/z	151.94641
			Fragment 8
			Formula	[C3H8O6P+H]+H+
			Mass	173.02097
			Peak m/z	172.99055
			Fragment 9
			Formula	[C5H11O6P-H]+
			Mass	197.02097
			Peak m/z	196.96778
			Fragment 10
			Formula	[C7H13O8P-H]+
			Mass	255.02645
			Peak m/z	254.97312

## Sheet: PG 34_2
PG 34:2
Precursor
Fragments
			Fragment 1
			Formula	[C3H7O3]+
			Mass	91.03899
			Peak m/z	90.97445
			Fragment 2
			Formula	[C8H15-H]+
			Mass	110.10907
			Peak m/z	110.0275
			Fragment 3
			Formula	[C6H10O2+H]+H+
			Mass	116.08323
			Peak m/z	115.98965
			Fragment 4
			Formula	[C2H5O4P]+H+
			Mass	124.99983
			Peak m/z	124.93547
			Fragment 5
			Formula	[C2H5O4P]+H+
			Mass	124.99983
			Peak m/z	124.99015
			Fragment 6
			Formula	[C2H5O4P+H]+H+
			Mass	126.00766
			Peak m/z	125.99793
			Fragment 7
			Formula	[C3H7O5P-2H]+
			Mass	151.98691
			Peak m/z	151.94641
			Fragment 8
			Formula	[C3H8O6P+H]+H+
			Mass	173.02097
			Peak m/z	172.99055
			Fragment 9
			Formula	[C5H11O6P-H]+
			Mass	197.02097
			Peak m/z	196.96778
			Fragment 10
			Formula	[C7H13O8P-H]+
			Mass	255.02645
			Peak m/z	254.97312

## Sheet: PA 40_2
PA 40:2
Precursor
Fragments
			Fragment 1
			Formula	[CH4O4P-H]+
			Mass	109.97634
			Peak m/z	110.0275
			Fragment 2
			Formula	[C6H10O2+H]+H+
			Mass	116.08323
			Peak m/z	115.98965
			Fragment 3
			Formula	[C2H5O4P]+H+
			Mass	124.99983
			Peak m/z	124.93547
			Fragment 4
			Formula	[C2H5O4P]+H+
			Mass	124.99983
			Peak m/z	124.99015
			Fragment 5
			Formula	[C2H5O4P+H]+H+
			Mass	126.00766
			Peak m/z	125.99793
			Fragment 6
			Formula	[C3H7O5P-2H]+
			Mass	151.98691
			Peak m/z	151.94641
			Fragment 7
			Formula	[C3H7O6P+2H]+H+
			Mass	173.02097
			Peak m/z	172.99055
			Fragment 8
			Formula	[C4H7O6P-H]+
			Mass	180.98965
			Peak m/z	180.97293
			Fragment 9
			Formula	[C5H9O6P]+H+
			Mass	197.02097
			Peak m/z	196.96778
			Fragment 10
			Formula	[C6H11O6P-H]+
			Mass	209.02097
			Peak m/z	208.9678
			Fragment 11
			Formula	[C8H15O6P-H]+
			Mass	237.05229
			Peak m/z	236.96245
			Fragment 12
			Formula	[C8H15O7P]+H+
			Mass	255.06286
			Peak m/z	254.97312

## Sheet: PC 32_2
PC 32:2
Precursor
Fragments
			Fragment 1
			Formula	[CH2O3P-2H]+
			Mass	90.95794
			Peak m/z	90.97445
			Fragment 2
			Formula	[C2H4O3P]+
			Mass	106.98926
			Peak m/z	106.94476
			Fragment 3
			Formula	[C2H4O3P+2H]+H+
			Mass	110.01275
			Peak m/z	110.0275
			Fragment 4
			Formula	[C6H10O2+H]+H+
			Mass	116.08323
			Peak m/z	115.98965
			Fragment 5
			Formula	[C2H4O4P+H]+H+
			Mass	124.99983
			Peak m/z	124.93547
			Fragment 6
			Formula	[C2H4O4P+H]+H+
			Mass	124.99983
			Peak m/z	124.99015
			Fragment 7
			Formula	[C2H4O4P+2H]+H+
			Mass	126.00766
			Peak m/z	125.99793
			Fragment 8
			Formula	[C4H10NO3P]+H+
			Mass	152.04714
			Peak m/z	151.94641
			Fragment 9
			Formula	[C5H12NO4P-2H]+
			Mass	179.03422
			Peak m/z	178.95724
			Fragment 10
			Formula	[C6H15NO3P-H]+
			Mass	179.07063
			Peak m/z	178.97725
			Fragment 11
			Formula	[C5H13NO4P-H]+
			Mass	181.04988
			Peak m/z	180.97293

## Sheet: PC 40_2
PC 40:2
Precursor
Fragments
			Fragment 1
			Formula	[CH2O3P-2H]+
			Mass	90.95794
			Peak m/z	90.97445
			Fragment 2
			Formula	[C2H4O3P]+
			Mass	106.98926
			Peak m/z	106.94476
			Fragment 3
			Formula	[C2H4O3P+2H]+H+
			Mass	110.01275
			Peak m/z	110.0275
			Fragment 4
			Formula	[C6H10O2+H]+H+
			Mass	116.08323
			Peak m/z	115.98965
			Fragment 5
			Formula	[C2H4O4P+H]+H+
			Mass	124.99983
			Peak m/z	124.93547
			Fragment 6
			Formula	[C2H4O4P+H]+H+
			Mass	124.99983
			Peak m/z	124.99015
			Fragment 7
			Formula	[C2H4O4P+2H]+H+
			Mass	126.00766
			Peak m/z	125.99793
			Fragment 8
			Formula	[C4H10NO3P]+H+
			Mass	152.04714
			Peak m/z	151.94641
			Fragment 9
			Formula	[C5H12NO4P-2H]+
			Mass	179.03422
			Peak m/z	178.95724
			Fragment 10
			Formula	[C6H15NO3P-H]+
			Mass	179.07063
			Peak m/z	178.97725
			Fragment 11
			Formula	[C5H13NO4P-H]+
			Mass	181.04988
			Peak m/z	180.97293

## Sheet: DG 34_1
DG 34:1
Precursor
Fragments
			Fragment 1
			Formula	[C3H6O3]+H+
			Mass	91.03899
			Peak m/z	90.97445
			Fragment 2
			Formula	[C7H12O-2H]+
			Mass	110.07266
			Peak m/z	110.0275
			Fragment 3
			Formula	[C5H8O3]+
			Mass	116.04682
			Peak m/z	115.98965
			Fragment 4
			Formula	[C4H6O4]+
			Mass	118.02607
			Peak m/z	117.9854
			Fragment 5
			Formula	[C7H12O2-2H]+
			Mass	126.06757
			Peak m/z	125.99793
			Fragment 6
			Formula	[C7H12O3]+
			Mass	144.07814
			Peak m/z	143.98846
			Fragment 7
			Formula	[C7H12O3]+H+
			Mass	145.08597
			Peak m/z	144.99625
			Fragment 8
			Formula	[C6H10O4]+
			Mass	146.05739
			Peak m/z	146.0041
			Fragment 9
			Formula	[C6H8O5]+H+
			Mass	161.04447
			Peak m/z	160.96668
			Fragment 10
			Formula	[C7H12O4+2H]+H+
			Mass	163.09654
			Peak m/z	163.00682
			Fragment 11
			Formula	[C8H14O4-H]+
			Mass	173.08088
			Peak m/z	172.99055

## Sheet: DG 26_0
DG 26:0
Precursor
Fragments
			Fragment 1
			Formula	[C3H6O3]+H+
			Mass	91.03899
			Peak m/z	90.97445
			Fragment 2
			Formula	[C7H12O-2H]+
			Mass	110.07266
			Peak m/z	110.0275
			Fragment 3
			Formula	[C5H8O3]+
			Mass	116.04682
			Peak m/z	115.98965
			Fragment 4
			Formula	[C4H6O4]+
			Mass	118.02607
			Peak m/z	117.9854
			Fragment 5
			Formula	[C7H12O2-2H]+
			Mass	126.06757
			Peak m/z	125.99793
			Fragment 6
			Formula	[C7H12O3]+
			Mass	144.07814
			Peak m/z	143.98846
			Fragment 7
			Formula	[C7H12O3]+H+
			Mass	145.08597
			Peak m/z	144.99625
			Fragment 8
			Formula	[C6H10O4]+
			Mass	146.05739
			Peak m/z	146.0041
			Fragment 9
			Formula	[C6H8O5]+H+
			Mass	161.04447
			Peak m/z	160.96668
			Fragment 10
			Formula	[C7H12O4+2H]+H+
			Mass	163.09654
			Peak m/z	163.00682
			Fragment 11
			Formula	[C8H14O4-H]+
			Mass	173.08088
			Peak m/z	172.99055

## Sheet: PE 34_1
PE 34:1
Precursor
Fragments
			Fragment 1
			Formula	[C2H6NO2P]+
			Mass	107.01308
			Peak m/z	106.94476
			Fragment 2
			Formula	[C2H5O3P+H]+H+
			Mass	110.01275
			Peak m/z	110.0275
			Fragment 3
			Formula	[C6H10O2+H]+H+
			Mass	116.08323
			Peak m/z	115.98965
			Fragment 4
			Formula	[C2H7NO3P]+H+
			Mass	125.02365
			Peak m/z	124.93547
			Fragment 5
			Formula	[C2H7NO3P]+H+
			Mass	125.02365
			Peak m/z	124.99015
			Fragment 6
			Formula	[C2H7NO3P+H]+H+
			Mass	126.03148
			Peak m/z	125.99793
			Fragment 7
			Formula	[C5H12NO4P-2H]+
			Mass	179.03422
			Peak m/z	178.95724
			Fragment 8
			Formula	[C5H12NO4P-2H]+
			Mass	179.03422
			Peak m/z	178.97725
			Fragment 9
			Formula	[C5H12NO4P]+
			Mass	181.04988
			Peak m/z	180.97293

## Sheet: PE 38_3
PE 38:3
Precursor
Fragments
			Fragment 1
			Formula	[C7H9-2H]+
			Mass	91.05426
			Peak m/z	90.97445
			Fragment 2
			Formula	[C2H6NO2P]+
			Mass	107.01308
			Peak m/z	106.94476
			Fragment 3
			Formula	[C2H5O3P+H]+H+
			Mass	110.01275
			Peak m/z	110.0275
			Fragment 4
			Formula	[C6H10O2+H]+H+
			Mass	116.08323
			Peak m/z	115.98965
			Fragment 5
			Formula	[C9H12-2H]+
			Mass	118.07775
			Peak m/z	117.9854
			Fragment 6
			Formula	[C2H7NO3P]+H+
			Mass	125.02365
			Peak m/z	124.93547
			Fragment 7
			Formula	[C2H7NO3P]+H+
			Mass	125.02365
			Peak m/z	124.99015
			Fragment 8
			Formula	[C2H7NO3P+H]+H+
			Mass	126.03148
			Peak m/z	125.99793
			Fragment 9
			Formula	[C5H12NO4P-2H]+
			Mass	179.03422
			Peak m/z	178.95724
			Fragment 10
			Formula	[C5H12NO4P-2H]+
			Mass	179.03422
			Peak m/z	178.97725
			Fragment 11
			Formula	[C5H12NO4P]+
			Mass	181.04988
			Peak m/z	180.97293
			Fragment 12
			Formula	[C5H12NO5P]+
			Mass	197.04479
			Peak m/z	196.96778
			Fragment 13
			Formula	[C5H10NO6P-2H]+
			Mass	209.00838
			Peak m/z	208.9678
			Fragment 14
			Formula	[C7H14NO6P-2H]+
			Mass	237.0397
			Peak m/z	236.96245

## Sheet: PE 16_0
PE 16:0
Precursor
Fragments
			Fragment 1
			Formula	[C2H6NO2P]+
			Mass	107.01308
			Peak m/z	106.94476
			Fragment 2
			Formula	[C2H5O3P+H]+H+
			Mass	110.01275
			Peak m/z	110.0275
			Fragment 3
			Formula	[C6H10O2+H]+H+
			Mass	116.08323
			Peak m/z	115.98965
			Fragment 4
			Formula	[C2H7NO3P]+H+
			Mass	125.02365
			Peak m/z	124.93547
			Fragment 5
			Formula	[C2H7NO3P]+H+
			Mass	125.02365
			Peak m/z	124.99015
			Fragment 6
			Formula	[C2H7NO3P+H]+H+
			Mass	126.03148
			Peak m/z	125.99793
			Fragment 7
			Formula	[C5H12NO4P-2H]+
			Mass	179.03422
			Peak m/z	178.95724
			Fragment 8
			Formula	[C5H12NO4P-2H]+
			Mass	179.03422
			Peak m/z	178.97725
			Fragment 9
			Formula	[C5H12NO4P]+
			Mass	181.04988
			Peak m/z	180.97293
			Fragment 10
			Formula	[C5H12NO5P]+
			Mass	197.04479
			Peak m/z	196.96778
			Fragment 11
			Formula	[C5H10NO6P-2H]+
			Mass	209.00838
			Peak m/z	208.9678
			Fragment 12
			Formula	[C7H14NO6P-2H]+
			Mass	237.0397
			Peak m/z	236.96245
			Fragment 13
			Formula	[C7H14NO7P]+
			Mass	255.05027
			Peak m/z	254.97312

[truncated: 2 more sheets: TG 50_2, TG 52_4]
